# Supplementary material for: De Novo Transcriptomic and Metabolomic Analyses Reveal the Ecological Adaptation of High-Altitude Bombus pyrosoma
Source: Insects. 2020 Sep 14;11(9):631. doi: 10.3390/insects11090631 (PMC7563474; doi:10.3390/insects11090631)
Supplement: Supplementary file 1 [file insects-11-00631-s001.zip]

Archive with 5 entries (4 files):
- insects-906754-SI/
- insects-906754-SI/Supplementary figures.docx
- insects-906754-SI/Table S1.xlsx
- insects-906754-SI/Table S2.xlsx
- insects-906754-SI/Table S3.docx
