# Supplementary material for: De Novo Transcriptomic and Metabolomic Analyses Reveal the Ecological Adaptation of High-Altitude Bombus pyrosoma
Source: Insects. 2020 Sep 14;11(9):631. doi: 10.3390/insects11090631 (PMC7563474; doi:10.3390/insects11090631)
Supplement: Supplementary file 1 [file insects-11-00631-s001.zip › insects-906754-SI/Table S1.xlsx]

## Sheet: Common DEGs ID
Common Up-regulated Genes				Common Down-regulated Genes
				Cluster-12712.0
Cluster-14962.2				Cluster-3116.4469
Cluster-21982.1				Cluster-3116.3709
Cluster-26308.4				Cluster-3116.29647
Cluster-28538.0				Cluster-3116.15400
Cluster-30696.0				Cluster-3563.3
Cluster-30872.0
Cluster-31108.0
Cluster-3116.10012
Cluster-3116.10016
Cluster-3116.10017
Cluster-3116.10018
Cluster-3116.10045
Cluster-3116.10052
Cluster-3116.10062
Cluster-3116.10090
Cluster-3116.10118
Cluster-3116.10307
Cluster-3116.10356
Cluster-3116.10516
Cluster-3116.10602
Cluster-3116.10664
Cluster-3116.10665
Cluster-3116.10666
Cluster-3116.10722
Cluster-3116.10829
Cluster-3116.10853
Cluster-3116.10888
Cluster-3116.10898
Cluster-3116.10919
Cluster-3116.10987
Cluster-3116.11084
Cluster-3116.11113
Cluster-3116.11115
Cluster-3116.11116
Cluster-3116.11117
Cluster-3116.11177
Cluster-3116.11211
Cluster-3116.11298
Cluster-3116.11360
Cluster-3116.11504
Cluster-3116.11549
Cluster-3116.11576
Cluster-3116.11668
Cluster-3116.11705
Cluster-3116.11722
Cluster-3116.11756
Cluster-3116.11771
Cluster-3116.11776
Cluster-3116.11844
Cluster-3116.11856
Cluster-3116.11953
Cluster-3116.11956
Cluster-3116.11967
Cluster-3116.12032
Cluster-3116.12059
Cluster-3116.12064
Cluster-3116.12108
Cluster-3116.12116
Cluster-3116.12136
Cluster-3116.12146
Cluster-3116.12177
Cluster-3116.12192
Cluster-3116.12279
Cluster-3116.12289
Cluster-3116.12306
Cluster-3116.12407
Cluster-3116.12503
Cluster-3116.12517
Cluster-3116.12532
Cluster-3116.12570
Cluster-3116.12619
Cluster-3116.12630
Cluster-3116.12644
Cluster-3116.12691
Cluster-3116.12738
Cluster-3116.12802
Cluster-3116.12803
Cluster-3116.12805
Cluster-3116.12891
Cluster-3116.13023
Cluster-3116.13051
Cluster-3116.13060
Cluster-3116.13069
Cluster-3116.13076
Cluster-3116.13097
Cluster-3116.13102
Cluster-3116.13165
Cluster-3116.13168
Cluster-3116.13219
Cluster-3116.13243
Cluster-3116.13258
Cluster-3116.13299
Cluster-3116.13302
Cluster-3116.13316
Cluster-3116.13335
Cluster-3116.13361
Cluster-3116.13370
Cluster-3116.13414
Cluster-3116.13498
Cluster-3116.13523
Cluster-3116.13529
Cluster-3116.13532
Cluster-3116.13533
Cluster-3116.13574
Cluster-3116.13641
Cluster-3116.13648
Cluster-3116.13649
Cluster-3116.13735
Cluster-3116.13867
Cluster-3116.13868
Cluster-3116.13918
Cluster-3116.13929
Cluster-3116.13945
Cluster-3116.13975
Cluster-3116.13998
Cluster-3116.14059
Cluster-3116.14074
Cluster-3116.14119
Cluster-3116.14388
Cluster-3116.14395
Cluster-3116.14404
Cluster-3116.14589
Cluster-3116.14644
Cluster-3116.14654
Cluster-3116.14672
Cluster-3116.14750
Cluster-3116.14827
Cluster-3116.14859
Cluster-3116.14883
Cluster-3116.14906
Cluster-3116.14908
Cluster-3116.14940
Cluster-3116.14966
Cluster-3116.14979
Cluster-3116.15029
Cluster-3116.15230
Cluster-3116.15238
Cluster-3116.15244
Cluster-3116.15264
Cluster-3116.15295
Cluster-3116.15317
Cluster-3116.15339
Cluster-3116.15352
Cluster-3116.15359
Cluster-3116.15367
Cluster-3116.15375
Cluster-3116.15380
Cluster-3116.15381
Cluster-3116.15383
Cluster-3116.15427
Cluster-3116.15453
Cluster-3116.15467
Cluster-3116.15489
Cluster-3116.15500
Cluster-3116.15508
Cluster-3116.15519
Cluster-3116.15538
Cluster-3116.15573
Cluster-3116.15608
Cluster-3116.15613
Cluster-3116.15616
Cluster-3116.15619
Cluster-3116.15633
Cluster-3116.15634
Cluster-3116.15647
Cluster-3116.15650
Cluster-3116.15653
Cluster-3116.15660
Cluster-3116.15674
Cluster-3116.15676
Cluster-3116.15685
Cluster-3116.15687
Cluster-3116.15688
Cluster-3116.15714
Cluster-3116.15717
Cluster-3116.15733
Cluster-3116.15739
Cluster-3116.15748
Cluster-3116.15830
Cluster-3116.15857
Cluster-3116.15898
Cluster-3116.15926
Cluster-3116.15943
Cluster-3116.15998
Cluster-3116.16034
Cluster-3116.16037
Cluster-3116.16043
Cluster-3116.16045
Cluster-3116.16046
Cluster-3116.16053
Cluster-3116.16068
Cluster-3116.16089
Cluster-3116.16105
Cluster-3116.16133
Cluster-3116.16146
Cluster-3116.16151
Cluster-3116.16215
Cluster-3116.16217
Cluster-3116.16231
Cluster-3116.16268
Cluster-3116.16280
Cluster-3116.16303
Cluster-3116.16305
Cluster-3116.16315
Cluster-3116.16354
Cluster-3116.16386
Cluster-3116.16390
Cluster-3116.16413
Cluster-3116.16429
Cluster-3116.16448
Cluster-3116.16491
Cluster-3116.16539
Cluster-3116.16550
Cluster-3116.16555
Cluster-3116.16609
Cluster-3116.16619
Cluster-3116.16621
Cluster-3116.16643
Cluster-3116.16644
Cluster-3116.16677
Cluster-3116.16712
Cluster-3116.16725
Cluster-3116.16774
Cluster-3116.16785
Cluster-3116.16807
Cluster-3116.16840
Cluster-3116.16858
Cluster-3116.16880
Cluster-3116.16900
Cluster-3116.16913
Cluster-3116.16943
Cluster-3116.16952
Cluster-3116.16963
Cluster-3116.16967
Cluster-3116.16970
Cluster-3116.16975
Cluster-3116.16988
Cluster-3116.16995
Cluster-3116.17009
Cluster-3116.17013
Cluster-3116.17021
Cluster-3116.17030
Cluster-3116.17034
Cluster-3116.17040
Cluster-3116.17048
Cluster-3116.17050
Cluster-3116.17058
Cluster-3116.17062
Cluster-3116.17102
Cluster-3116.17105
Cluster-3116.17107
Cluster-3116.17112
Cluster-3116.17127
Cluster-3116.17175
Cluster-3116.17181
Cluster-3116.17208
Cluster-3116.17261
Cluster-3116.17269
Cluster-3116.17289
Cluster-3116.17296
Cluster-3116.17316
Cluster-3116.17341
Cluster-3116.17350
Cluster-3116.17396
Cluster-3116.17408
Cluster-3116.17418
Cluster-3116.17419
Cluster-3116.17462
Cluster-3116.17464
Cluster-3116.17494
Cluster-3116.17500
Cluster-3116.17524
Cluster-3116.17527
Cluster-3116.17605
Cluster-3116.17641
Cluster-3116.17642
Cluster-3116.17648
Cluster-3116.17677
Cluster-3116.17687
Cluster-3116.17695
Cluster-3116.17735
Cluster-3116.17800
Cluster-3116.17815
Cluster-3116.17818
Cluster-3116.17822
Cluster-3116.17887
Cluster-3116.17913
Cluster-3116.17940
Cluster-3116.17959
Cluster-3116.18054
Cluster-3116.18063
Cluster-3116.18090
Cluster-3116.18104
Cluster-3116.18109
Cluster-3116.18122
Cluster-3116.18127
Cluster-3116.18150
Cluster-3116.18181
Cluster-3116.18184
Cluster-3116.18191
Cluster-3116.18233
Cluster-3116.18237
Cluster-3116.18262
Cluster-3116.18299
Cluster-3116.18300
Cluster-3116.18304
Cluster-3116.18307
Cluster-3116.18315
Cluster-3116.18333
Cluster-3116.18334
Cluster-3116.18343
Cluster-3116.18349
Cluster-3116.18352
Cluster-3116.18364
Cluster-3116.18379
Cluster-3116.18384
Cluster-3116.18385
Cluster-3116.18391
Cluster-3116.18407
Cluster-3116.18414
Cluster-3116.18469
Cluster-3116.18512
Cluster-3116.18523
Cluster-3116.18526
Cluster-3116.18529
Cluster-3116.18539
Cluster-3116.18575
Cluster-3116.18592
Cluster-3116.18607
Cluster-3116.18612
Cluster-3116.18679
Cluster-3116.18699
Cluster-3116.18726
Cluster-3116.18730
Cluster-3116.18735
Cluster-3116.18789
Cluster-3116.18857
Cluster-3116.18865
Cluster-3116.18877
Cluster-3116.18878
Cluster-3116.18880
Cluster-3116.18903
Cluster-3116.18913
Cluster-3116.18954
Cluster-3116.18991
Cluster-3116.18996
Cluster-3116.19000
Cluster-3116.19008
Cluster-3116.19012
Cluster-3116.19022
Cluster-3116.19025
Cluster-3116.19046
Cluster-3116.19086
Cluster-3116.19097
Cluster-3116.19111
Cluster-3116.19148
Cluster-3116.19159
Cluster-3116.19190
Cluster-3116.19245
Cluster-3116.19246
Cluster-3116.19278
Cluster-3116.19287
Cluster-3116.19292
Cluster-3116.19301
Cluster-3116.19323
Cluster-3116.19369
Cluster-3116.19391
Cluster-3116.19478
Cluster-3116.19481
Cluster-3116.19490
Cluster-3116.19513
Cluster-3116.19536
Cluster-3116.19569
Cluster-3116.19577
Cluster-3116.19599
Cluster-3116.19605
Cluster-3116.19606
Cluster-3116.19687
Cluster-3116.19690
Cluster-3116.19717
Cluster-3116.19751
Cluster-3116.19754
Cluster-3116.19773
Cluster-3116.19783
Cluster-3116.19813
Cluster-3116.19814
Cluster-3116.19828
Cluster-3116.19837
Cluster-3116.19844
Cluster-3116.19912
Cluster-3116.19952
Cluster-3116.19998
Cluster-3116.20015
Cluster-3116.20026
Cluster-3116.20050
Cluster-3116.20054
Cluster-3116.20064
Cluster-3116.20067
Cluster-3116.20079
Cluster-3116.20097
Cluster-3116.20107
Cluster-3116.20112
Cluster-3116.20135
Cluster-3116.20157
Cluster-3116.20171
Cluster-3116.20198
Cluster-3116.20199
Cluster-3116.20200
Cluster-3116.20201
Cluster-3116.20202
Cluster-3116.20217
Cluster-3116.20227
Cluster-3116.20391
Cluster-3116.20408
Cluster-3116.20420
Cluster-3116.20439
Cluster-3116.20483
Cluster-3116.20488
Cluster-3116.20509
Cluster-3116.20526
Cluster-3116.20527
Cluster-3116.20558
Cluster-3116.20584
Cluster-3116.20600
Cluster-3116.20602
Cluster-3116.20627
Cluster-3116.20661
Cluster-3116.20740
Cluster-3116.20786
Cluster-3116.20792
Cluster-3116.20803
Cluster-3116.20864
Cluster-3116.20871
Cluster-3116.20944
Cluster-3116.20946
Cluster-3116.20970
Cluster-3116.20990
Cluster-3116.21010
Cluster-3116.21051
Cluster-3116.21077
Cluster-3116.21078
Cluster-3116.21079
Cluster-3116.21080
Cluster-3116.21081
Cluster-3116.21128
Cluster-3116.21285
Cluster-3116.21311
Cluster-3116.21335
Cluster-3116.21372
Cluster-3116.21436
Cluster-3116.21456
Cluster-3116.21483
Cluster-3116.21555
Cluster-3116.21595
Cluster-3116.21621
Cluster-3116.21645
Cluster-3116.21646
Cluster-3116.21783
Cluster-3116.21798
Cluster-3116.21818
Cluster-3116.22028
Cluster-3116.22077
Cluster-3116.22098
Cluster-3116.22099
Cluster-3116.22153
Cluster-3116.22330
Cluster-3116.22332
Cluster-3116.22352
Cluster-3116.22412
Cluster-3116.22572
Cluster-3116.22622
Cluster-3116.22625
Cluster-3116.22680
Cluster-3116.22700
Cluster-3116.22751
Cluster-3116.22777
Cluster-3116.22778
Cluster-3116.22794
Cluster-3116.22813
Cluster-3116.22875
Cluster-3116.22928
Cluster-3116.22933
Cluster-3116.22997
Cluster-3116.23008
Cluster-3116.23009
Cluster-3116.23107
Cluster-3116.23123
Cluster-3116.23206
Cluster-3116.23209
Cluster-3116.23283
Cluster-3116.23401
Cluster-3116.23473
Cluster-3116.23525
Cluster-3116.23664
Cluster-3116.23785
Cluster-3116.23786
Cluster-3116.23855
Cluster-3116.23943
Cluster-3116.24081
Cluster-3116.24329
Cluster-3116.24332
Cluster-3116.24365
Cluster-3116.24389
Cluster-3116.24442
Cluster-3116.24448
Cluster-3116.24455
Cluster-3116.24457
Cluster-3116.24521
Cluster-3116.24581
Cluster-3116.24593
Cluster-3116.24613
Cluster-3116.24631
Cluster-3116.24643
Cluster-3116.24833
Cluster-3116.24943
Cluster-3116.24959
Cluster-3116.25039
Cluster-3116.25063
Cluster-3116.25130
Cluster-3116.25184
Cluster-3116.25185
Cluster-3116.25282
Cluster-3116.25334
Cluster-3116.25397
Cluster-3116.25482
Cluster-3116.25491
Cluster-3116.25630
Cluster-3116.25714
Cluster-3116.25717
Cluster-3116.26008
Cluster-3116.26043
Cluster-3116.26168
Cluster-3116.26403
Cluster-3116.26646
Cluster-3116.6124
Cluster-3116.6296
Cluster-3116.6325
Cluster-3116.6636
Cluster-3116.6653
Cluster-3116.6681
Cluster-3116.6702
Cluster-3116.6717
Cluster-3116.6759
Cluster-3116.6788
Cluster-3116.6854
Cluster-3116.6915
Cluster-3116.6987
Cluster-3116.7003
Cluster-3116.7046
Cluster-3116.7061
Cluster-3116.7120
Cluster-3116.7182
Cluster-3116.7213
Cluster-3116.7218
Cluster-3116.7264
Cluster-3116.7346
Cluster-3116.7418
Cluster-3116.7462
Cluster-3116.7607
Cluster-3116.7632
Cluster-3116.7796
Cluster-3116.7856
Cluster-3116.7921
Cluster-3116.7966
Cluster-3116.8031
Cluster-3116.8096
Cluster-3116.8159
Cluster-3116.8174
Cluster-3116.8203
Cluster-3116.8206
Cluster-3116.8211
Cluster-3116.8222
Cluster-3116.8266
Cluster-3116.8269
Cluster-3116.8309
Cluster-3116.8317
Cluster-3116.8378
Cluster-3116.8431
Cluster-3116.8436
Cluster-3116.8452
Cluster-3116.8458
Cluster-3116.8481
Cluster-3116.8482
Cluster-3116.8522
Cluster-3116.8539
Cluster-3116.8564
Cluster-3116.8568
Cluster-3116.8569
Cluster-3116.8601
Cluster-3116.8638
Cluster-3116.8669
Cluster-3116.8731
Cluster-3116.8733
Cluster-3116.8763
Cluster-3116.8776
Cluster-3116.8778
Cluster-3116.8812
Cluster-3116.8830
Cluster-3116.8844
Cluster-3116.8849
Cluster-3116.8859
Cluster-3116.8866
Cluster-3116.8867
Cluster-3116.8887
Cluster-3116.8905
Cluster-3116.8911
Cluster-3116.8940
Cluster-3116.8952
Cluster-3116.8981
Cluster-3116.9030
Cluster-3116.9079
Cluster-3116.9181
Cluster-3116.9183
Cluster-3116.9216
Cluster-3116.9250
Cluster-3116.9267
Cluster-3116.9276
Cluster-3116.9288
Cluster-3116.9296
Cluster-3116.9301
Cluster-3116.9325
Cluster-3116.9351
Cluster-3116.9387
Cluster-3116.9394
Cluster-3116.9463
Cluster-3116.9489
Cluster-3116.9511
Cluster-3116.9519
Cluster-3116.9614
Cluster-3116.9678
Cluster-3116.9683
Cluster-3116.9684
Cluster-3116.9695
Cluster-3116.9700
Cluster-3116.9718
Cluster-3116.9802
Cluster-3116.9860
Cluster-3116.9925
Cluster-3116.9937
Cluster-3116.9972
Cluster-31190.0
Cluster-31227.1
Cluster-31312.0
Cluster-31341.0
Cluster-31432.0
Cluster-31968.0
Cluster-32528.0
Cluster-32587.0
Cluster-33062.0
Cluster-33317.0
Cluster-35008.0
Cluster-35264.0
Cluster-35441.0
Cluster-35454.0
Cluster-35636.0
Cluster-35659.0
Cluster-35897.0
Cluster-36723.0
Cluster-37706.0
Cluster-37959.0
Cluster-38031.0
Cluster-38525.0
Cluster-40809.0
Cluster-41768.0
Cluster-41776.1
Cluster-42748.0
Cluster-42877.0
Cluster-42906.0
Cluster-42948.1
Cluster-42952.0
Cluster-43461.0
Cluster-43847.0
Cluster-43921.0
Cluster-43941.0
Cluster-43950.0

## Sheet: common upregulated genes
Common upregulated gene_IDs	Hg1_readcount	Hg2_readcount	Hg3_readcount	Lg1_readcount	Lg2_readcount	Lg3_readcount	Gene Length	NR GI	NR ID	NR Score	NR Evalue	NR Description	Swissprot ID	Swissprot Score	Swissprot Evalue	Swissprot Description	PFAM ID	PFAM description
Cluster-14962.2	15.1992	65.1728	17.0394	0.327249	0	0	1004	5819498	XP_012758032.1	388	7.4e-35	hypothetical protein SAMD00019534_019870 [Acytostelium subglobosum LB1]	Q500W4	771	1.1e-80	LIM domain-containing protein PLIM2c OS=Arabidopsis thaliana OX=3702 GN=PLIM2C PE=1 SV=1	PF00355//PF00020//PF17121//PF08063//PF00412	Rieske [2Fe-2S] domain//TNFR/NGFR cysteine-rich region//Zinc finger, C3HC4 type (RING finger)//PADR1 (NUC008) domain//LIM domain
Cluster-21982.1	7.38159	568.855	23.5611	0	0	0	2012	6035991	KNC48174.1	767	1.7e-78	CAMK..CAMKL..AMPK protein kinase [Thecamonas trahens ATCC 50062]	Q5W736	1521	2.3e-167	CBL-interacting protein kinase 18 OS=Oryza sativa subsp. japonica OX=39947 GN=CIPK18 PE=2 SV=1	PF07714//PF00069//PF03822//PF06293//PF08777	Protein tyrosine kinase//Protein kinase domain//NAF domain//Lipopolysaccharide kinase (Kdo/WaaP) family//RNA binding motif
Cluster-26308.4	14.4798	124.424	17.027	0	0	0	2000	7091561	KRY02714.1	182	1.1e-10	hypothetical protein T12_7690, partial [Trichinella patagoniensis]	Q8RX56	601	1.1e-60	Protein unc-13 homolog OS=Arabidopsis thaliana OX=3702 GN=PATROL1 PE=2 SV=1	PF00468	Ribosomal protein L34
Cluster-28538.0	13.5461	11.9691	460.104	0	0.386129	0.644987	1899	275033	EAL71921.1	1269	9.8e-137	hmg CoA reductase A [Dictyostelium discoideum AX4]	Q9XHL5	2010	4.4e-224	3-hydroxy-3-methylglutaryl-coenzyme A reductase 3 OS=Oryza sativa subsp. japonica OX=39947 GN=HMG3 PE=2 SV=2	PF00368	Hydroxymethylglutaryl-coenzyme A reductase
Cluster-30696.0	43.9134	51.8795	19.686	0	0	0	1934	11939729	PRD22024.1	450	9.2e-42	Ocrl [Nephila clavipes]	Q66GQ6	1494	3e-164	Type I inositol polyphosphate 5-phosphatase 5 OS=Arabidopsis thaliana OX=3702 GN=IP5P5 PE=2 SV=1	--	--
Cluster-30872.0	219.642	171.91	53.1947	0	0.320029	0.379812	1666	11279402	XP_022692903.1	436	3.3e-40	E3 ubiquitin-protein ligase SIAH1-like isoform X4 [Varroa jacobsoni]	Q84JL3	1404	7.2e-154	E3 ubiquitin-protein ligase SINAT3 OS=Arabidopsis thaliana OX=3702 GN=SINAT3 PE=1 SV=1	PF03145	Seven in absentia protein family
Cluster-31108.0	12.1128	18.9286	202.681	0	0	0	1445	11965046	PRP78949.1	304	5.9e-25	t-SNARE family protein [Planoprotostelium fungivorum]	Q9SXB0	1013	1.4e-108	Syntaxin-125 OS=Arabidopsis thaliana OX=3702 GN=SYP125 PE=2 SV=1	PF08039//PF00435//PF00015//PF00804//PF05531//PF08702//PF06156//PF08653//PF01322//PF06009//PF05192//PF13949//PF05739//PF00957//PF16740	Mitochondrial proteolipid//Spectrin repeat//Methyl-accepting chemotaxis protein (MCP) signalling domain//Syntaxin//Nucleopolyhedrovirus P10 protein//Fibrinogen alpha/beta chain family//Protein of unknown function (DUF972)//DASH complex subunit Dam1//Cytochrome C'//Laminin Domain II//MutS domain III//ALIX V-shaped domain binding to HIV//SNARE domain//Synaptobrevin//Spindle and kinetochore-associat…
Cluster-3116.10012	30.4863	5630.41	197.758	0	0	0	898	--	--	--	--	--	Q9FYG4	328	2.3e-29	Aldehyde oxidase GLOX1 OS=Arabidopsis thaliana OX=3702 GN=GLOX1 PE=2 SV=1	--	--
Cluster-3116.10016	144.43	81.3918	16.8108	0	0	0	840	--	--	--	--	--	Q9FYG4	396	2.8e-37	Aldehyde oxidase GLOX1 OS=Arabidopsis thaliana OX=3702 GN=GLOX1 PE=2 SV=1	--	--
Cluster-3116.10017	36.4845	433.099	78.1293	0	0	0	1027	--	--	--	--	--	Q9FYG4	482	3.6e-47	Aldehyde oxidase GLOX1 OS=Arabidopsis thaliana OX=3702 GN=GLOX1 PE=2 SV=1	--	--
Cluster-3116.10018	77.9012	6412.06	259.08	0	0	0	1156	--	--	--	--	--	Q9FYG4	737	1.1e-76	Aldehyde oxidase GLOX1 OS=Arabidopsis thaliana OX=3702 GN=GLOX1 PE=2 SV=1	PF04397	LytTr DNA-binding domain
Cluster-3116.10045	27.6843	21449.4	787.232	0	0	0	1883	9725967	XP_018896785.1	959	8.6e-101	PREDICTED: flavin-dependent oxidoreductase FOX2-like isoform X1 [Bemisia tabaci]	Q9SUC6	1178	1.3e-127	Berberine bridge enzyme-like 22 OS=Arabidopsis thaliana OX=3702 GN=FAD-OXR PE=2 SV=1	PF01565//PF09243//PF08031	FAD binding domain//Mitochondrial small ribosomal subunit Rsm22//Berberine and berberine like
Cluster-3116.10052	17.8982	2205.15	581.683	0	0	0	1754	--	--	--	--	--	--	--	--	--	PF00827	Ribosomal L15
Cluster-3116.10062	17.3232	1696.32	145.055	0	0	0	1585	1385967	XP_002108055.1	881	8e-92	hypothetical protein TRIADDRAFT_36979 [Trichoplax adhaerens]	Q43469	1689	6.1e-187	Delta(8)-fatty-acid desaturase OS=Helianthus annuus OX=4232 GN=sld1 PE=1 SV=1	PF00487//PF00420	Fatty acid desaturase//NADH-ubiquinone/plastoquinone oxidoreductase chain 4L
Cluster-3116.10090	24.3569	127.622	7.42079	0	0	0	1006	5378322	KJE95214.1	458	5.7e-43	beta-galactosidase [Capsaspora owczarzaki ATCC 30864]	Q9SCU9	818	3.8e-86	Beta-galactosidase 13 OS=Arabidopsis thaliana OX=3702 GN=BGAL13 PE=2 SV=1	PF02837//PF02140	Glycosyl hydrolases family 2, sugar binding domain//Galactose binding lectin domain
Cluster-3116.10118	10.9749	702.691	26.8266	0	0	0	1684	--	--	--	--	--	--	--	--	--	PF06156//PF01166	Protein of unknown function (DUF972)//TSC-22/dip/bun family
Cluster-3116.10307	141.533	128.884	49.7863	0	0	0	1504	--	--	--	--	--	--	--	--	--	--	--
Cluster-3116.10356	218.932	187.87	55.6608	0	0	0	2067	--	--	--	--	--	Q3EDG5	1328	5.8e-145	Protein-tyrosine sulfotransferase OS=Arabidopsis thaliana OX=3702 GN=TPST PE=1 SV=3	PF03567//PF00685	Sulfotransferase family//Sulfotransferase domain
Cluster-3116.10516	37.3446	1609.4	76.992	0	0	0	1323	2429752	EGC35355.1	401	3e-36	hypothetical protein DICPUDRAFT_97918 [Dictyostelium purpureum]	Q03411	1229	1.1e-133	Sucrose transport protein OS=Spinacia oleracea OX=3562 PE=2 SV=1	--	--
Cluster-3116.10602	227.659	197.933	73.2933	0	0	0	1323	1893955	XP_002733257.1	655	1.1e-65	PREDICTED: manganese-dependent ADP-ribose..CDP-alcohol diphosphatase-like [Saccoglossus kowalevskii]	Q8H5F8	1131	2.6e-122	Manganese-dependent ADP-ribose/CDP-alcohol diphosphatase OS=Oryza sativa subsp. japonica OX=39947 GN=Os07g0688000 PE=2 SV=1	PF00149	Calcineurin-like phosphoesterase
Cluster-3116.10664	15.0064	1321.38	53.6469	0	0	0	1942	1749523	ACY92627.1	537	7.6e-52	PTEN [Saccoglossus kowalevskii]	Q9FLZ5	1376	1.5e-150	Phosphatidylinositol 3,4,5-trisphosphate 3-phosphatase and protein-tyrosine-phosphatase PTEN1 OS=Arabidopsis thaliana OX=3702 GN=PTEN1 PE=1 SV=1	PF00782//PF05706//PF00102	Dual specificity phosphatase, catalytic domain//Cyclin-dependent kinase inhibitor 3 (CDKN3)//Protein-tyrosine phosphatase
Cluster-3116.10665	24.9621	26.6013	37.9116	0	0	0	1293	2428605	EGC34208.1	217	6.4e-15	hypothetical protein DICPUDRAFT_80038 [Dictyostelium purpureum]	O81765	582	1.1e-58	Pollen-specific leucine-rich repeat extensin-like protein 4 OS=Arabidopsis thaliana OX=3702 GN=PEX4 PE=2 SV=1	PF13855//PF00560	Leucine rich repeat//Leucine Rich Repeat
Cluster-3116.10666	20.4926	373.972	15.9047	0	0	0	1121	9766959	XP_018912619.1	755	2.3e-77	PREDICTED: pectinesterase-like isoform X1 [Bemisia tabaci]	Q7Y201	1039	1e-111	Probable pectinesterase/pectinesterase inhibitor 13 OS=Arabidopsis thaliana OX=3702 GN=PME13 PE=2 SV=2	PF01095	Pectinesterase
Cluster-3116.10722	15.2871	823.383	55.0049	0	0.640058	0	3752	11523388	XP_022908570.1	200	1.7e-12	protein EFR3 homolog cmp44E isoform X1 [Onthophagus taurus]	Q5SPP5	150	4.1e-08	Protein EFR3 homolog B OS=Danio rerio OX=7955 GN=efr3b PE=3 SV=2	--	--
Cluster-3116.10829	40.7486	237.366	73.2661	0	0	0	902	7415982	XP_014790039.1	530	2.3e-51	PREDICTED: polygalacturonase-like, partial [Octopus bimaculoides]	Q39786	554	1.4e-55	Polygalacturonase OS=Gossypium hirsutum OX=3635 GN=G9 PE=2 SV=1	PF00295//PF01884	Glycosyl hydrolases family 28//PcrB family
Cluster-3116.10853	89.9739	90.815	24.2244	0	0	0	2992	3412553	XP_004356732.1	1884	7.5e-208	vacuolar proton ATPase, putative [Acanthamoeba castellanii str. Neff]	Q8W4S4	3277	0	V-type proton ATPase subunit a3 OS=Arabidopsis thaliana OX=3702 GN=VHA-a3 PE=1 SV=1	PF01428//PF01496//PF01363	AN1-like Zinc finger//V-type ATPase 116kDa subunit family//FYVE zinc finger
Cluster-3116.10888	217.953	134.757	57.5349	0	0	0	801	--	--	--	--	--	--	--	--	--	PF00858//PF06422//PF02936	Amiloride-sensitive sodium channel//CDR ABC transporter//Cytochrome c oxidase subunit IV
Cluster-3116.10898	310.334	249.244	81.3476	0	0	0	1394	--	--	--	--	--	--	--	--	--	PF00582//PF01213	Universal stress protein family//Adenylate cyclase associated (CAP) N terminal
Cluster-3116.10919	50.6078	294.944	137.287	0	0.386129	0	1758	2457659	EGD75475.1	852	2e-88	hypothetical protein PTSG_06549 [Salpingoeca rosetta]	Q8VZ80	1508	6.6e-166	Polyol transporter 5 OS=Arabidopsis thaliana OX=3702 GN=PLT5 PE=1 SV=2	PF07690//PF00083	Major Facilitator Superfamily//Sugar (and other) transporter
Cluster-3116.10987	326.075	404.693	137.635	0.427711	1.15839	0.393781	1562	10040604	OMJ84091.1	1950	8.7e-216	hypothetical protein SteCoe_14841 [Stentor coeruleus]	B9DHQ0	2046	2.4e-228	Tubulin alpha-5 chain OS=Arabidopsis thaliana OX=3702 GN=TUBA5 PE=1 SV=2	PF00091	Tubulin/FtsZ family, GTPase domain
Cluster-3116.11084	289.793	262.675	75.7524	0	0	0	1106	3592305	XP_005097873.1	204	1.8e-13	PREDICTED: universal stress protein A-like protein [Aplysia californica]	Q8L4N1	511	1.7e-50	Universal stress protein PHOS34 OS=Arabidopsis thaliana OX=3702 GN=PHOS34 PE=1 SV=1	PF00582	Universal stress protein family
Cluster-3116.11113	152.309	5714.44	211.999	0	0	0	957	9766970	XP_018912632.1	589	3.5e-58	PREDICTED: pectinesterase-like [Bemisia tabaci]	Q3E8Z8	863	2.2e-91	Putative pectinesterase/pectinesterase inhibitor 28 OS=Arabidopsis thaliana OX=3702 GN=PME28 PE=2 SV=1	PF07647//PF04043//PF01095	SAM domain (Sterile alpha motif)//Plant invertase/pectin methylesterase inhibitor//Pectinesterase
Cluster-3116.11115	23.3737	910.859	29.4424	0	0	0	412	--	--	--	--	--	Q3E8Z8	233	1.1e-18	Putative pectinesterase/pectinesterase inhibitor 28 OS=Arabidopsis thaliana OX=3702 GN=PME28 PE=2 SV=1	PF04043	Plant invertase/pectin methylesterase inhibitor
Cluster-3116.11116	10.3558	6700.53	264.403	0	0	0	976	9766961	XP_018912621.1	708	5.6e-72	PREDICTED: pectinesterase-like isoform X3 [Bemisia tabaci]	Q3E8Z8	870	3.5e-92	Putative pectinesterase/pectinesterase inhibitor 28 OS=Arabidopsis thaliana OX=3702 GN=PME28 PE=2 SV=1	PF00867//PF01095	XPG I-region//Pectinesterase
Cluster-3116.11117	285.242	277.91	71.0519	0	0	0	1014	9766970	XP_018912632.1	794	6.2e-82	PREDICTED: pectinesterase-like [Bemisia tabaci]	Q8GX86	972	5.4e-104	Probable pectinesterase/pectinesterase inhibitor 21 OS=Arabidopsis thaliana OX=3702 GN=PME21 PE=2 SV=2	PF01095	Pectinesterase
Cluster-3116.11177	807.538	637.447	207.092	0	0	0	1518	--	--	--	--	--	F4IN23	225	3.4e-17	Basic leucine zipper 34 OS=Arabidopsis thaliana OX=3702 GN=BZIP34 PE=1 SV=1	PF09726//PF00170//PF06156	Transmembrane protein//bZIP transcription factor//Protein of unknown function (DUF972)
Cluster-3116.11211	318.161	241.217	70.7928	0	0	0	1332	--	--	--	--	--	--	--	--	--	--	--
Cluster-3116.11298	284.844	235.83	80.3711	0	0.320029	0	2233	--	--	--	--	--	Q9FG14	971	1.6e-103	Myosin-binding protein 7 OS=Arabidopsis thaliana OX=3702 GN=MYOB7 PE=1 SV=1	PF03127//PF01166	GAT domain//TSC-22/dip/bun family
Cluster-3116.11360	452.993	431.831	117.027	0	4.55226	0	4259	5811160	XP_012749694.1	2163	4.7e-240	hypothetical protein SAMD00019534_104020 [Acytostelium subglobosum LB1]	Q9LNQ4	4441	0	Probable phospholipid-transporting ATPase 4 OS=Arabidopsis thaliana OX=3702 GN=ALA4 PE=3 SV=2	PF00122	E1-E2 ATPase
Cluster-3116.11504	62.4569	144.277	71.1867	0	0	0.379812	1152	2251145	CBY41000.1	289	2.6e-23	unnamed protein product [Oikopleura dioica]	Q9FM10	733	3.2e-76	Bidirectional sugar transporter SWEET5 OS=Arabidopsis thaliana OX=3702 GN=SWEET5 PE=1 SV=2	PF03083	Sugar efflux transporter for intercellular exchange
Cluster-3116.11549	313.724	233.143	83.6889	0	0	0	784	--	--	--	--	--	--	--	--	--	PF04043	Plant invertase/pectin methylesterase inhibitor
Cluster-3116.11576	530.909	407.24	130.802	0	0	0	2624	11967620	PRP81523.1	177	5.7e-10	hypothetical protein PROFUN_10885 [Planoprotostelium fungivorum]	--	--	--	--	--	--
Cluster-3116.11668	161.257	1306.21	461.769	0	0	0	693	--	--	--	--	--	Q9FJ21	370	2.3e-34	Probable pectinesterase/pectinesterase inhibitor 58 OS=Arabidopsis thaliana OX=3702 GN=PME58 PE=2 SV=1	PF04043	Plant invertase/pectin methylesterase inhibitor
Cluster-3116.11705	135.973	108.952	42.2968	0	0	0	1579	3275343	ELR25734.1	705	2e-71	cell cycle control protein [Acanthamoeba castellanii str. Neff]	Q9SLK2	1301	5.9e-142	ALA-interacting subunit 3 OS=Arabidopsis thaliana OX=3702 GN=ALIS3 PE=1 SV=1	PF03381	LEM3 (ligand-effect modulator 3) family / CDC50 family
Cluster-3116.11722	320.603	249.647	74.5232	0	0	0.379812	2508	8141190	KYQ93387.1	611	2.6e-60	protein serine..threonine kinase [Tieghemostelium lacteum]	Q9C5H5	1198	8.3e-130	Mitogen-activated protein kinase kinase kinase 5 OS=Arabidopsis thaliana OX=3702 GN=MAPKKK5 PE=1 SV=1	PF07714//PF00069	Protein tyrosine kinase//Protein kinase domain
Cluster-3116.11756	629.591	18.3442	7.14632	0	0	0	1382	11964371	PRP78274.1	310	1.1e-25	LRR receptor-like serine..threonine-protein kinase GSO1-like [Planoprotostelium fungivorum]	Q9LJ64	1007	6.4e-108	Pollen-specific leucine-rich repeat extensin-like protein 1 OS=Arabidopsis thaliana OX=3702 GN=PEX1 PE=2 SV=1	PF13855//PF05398//PF00560	Leucine rich repeat//PufQ cytochrome subunit//Leucine Rich Repeat
Cluster-3116.11771	380.808	274.637	104.29	0	0	0	1404	1837522	EFC46782.1	617	2.9e-61	serine..threonine protein kinase [Naegleria gruberi]	Q6TGC6	575	8.1e-58	Serine/threonine-protein kinase CBK1 OS=Pneumocystis carinii OX=4754 GN=CBK1 PE=2 SV=1	PF00069//PF05445//PF00433//PF07714	Protein kinase domain//Poxvirus serine/threonine protein kinase//Protein kinase C terminal domain//Protein tyrosine kinase
Cluster-3116.11776	1248.72	1178	343.074	0	0	0	3168	670283	XP_001320204.1	254	8.1e-19	TKL family protein kinase [Trichomonas vaginalis G3]	P25848	318	1.2e-27	Light-sensor Protein kinase OS=Ceratodon purpureus OX=3225 GN=PHY1 PE=3 SV=3	PF00069//PF06293//PF07714	Protein kinase domain//Lipopolysaccharide kinase (Kdo/WaaP) family//Protein tyrosine kinase
Cluster-3116.11844	250.47	189.438	71.32	0	0	0	1025	--	--	--	--	--	--	--	--	--	--	--
Cluster-3116.11856	378.498	324.871	83.8308	0	0.386129	0	3630	10180107	XP_020437573.1	942	1.5e-98	kinesin family member 11 [Heterostelium album PN500]	B9FFA3	2886	0	Kinesin-like protein KIN-7E, chloroplastic OS=Oryza sativa subsp. japonica OX=39947 GN=KIN7E PE=3 SV=2	PF00225	Kinesin motor domain
Cluster-3116.11953	497.726	12.1488	10.5819	0	0	0	1025	--	--	--	--	--	--	--	--	--	PF08831	Class II MHC-associated invariant chain trimerisation domain
Cluster-3116.11956	740.678	28.5975	12.5628	0	0	0.393781	670	--	--	--	--	--	--	--	--	--	--	--
Cluster-3116.11967	199.448	163.307	62.6294	0	0	0	1510	--	--	--	--	--	--	--	--	--	--	--
Cluster-3116.12032	2254.27	62.6794	63.176	0	1.08993	0.393781	1934	9766970	XP_018912632.1	776	1.5e-79	PREDICTED: pectinesterase-like [Bemisia tabaci]	O80722	994	2.9e-106	Pectinesterase 4 OS=Arabidopsis thaliana OX=3702 GN=PME4 PE=2 SV=1	PF04043//PF08046//PF01095	Plant invertase/pectin methylesterase inhibitor//IlvGEDA operon leader peptide//Pectinesterase
Cluster-3116.12059	156.364	149.251	34.907	0	0	0	2091	3769744	ESO89271.1	242	1.3e-17	hypothetical protein LOTGIDRAFT_210312 [Lottia gigantea]	Q9FGH9	2078	6.3e-232	Exocyst complex component EXO70B1 OS=Arabidopsis thaliana OX=3702 GN=EXO70B1 PE=1 SV=1	PF03081	Exo70 exocyst complex subunit
Cluster-3116.12064	470.356	13.8368	9.23569	0	0	0	1543	--	--	--	--	--	--	--	--	--	--	--
Cluster-3116.12108	840.804	21.2977	17.789	0	0	1.18134	886	--	--	--	--	--	--	--	--	--	PF08039//PF00472	Mitochondrial proteolipid//RF-1 domain
Cluster-3116.12116	397.686	373.546	131.225	0	0	0.393781	939	11965046	PRP78949.1	302	6.5e-25	t-SNARE family protein [Planoprotostelium fungivorum]	Q9SXB0	1040	6.5e-112	Syntaxin-125 OS=Arabidopsis thaliana OX=3702 GN=SYP125 PE=2 SV=1	PF05008//PF13949//PF02346//PF00435//PF00804//PF03462//PF05192//PF00015//PF09177//PF06009//PF08702//PF05531//PF05478//PF07851//PF05739	Vesicle transport v-SNARE protein N-terminus//ALIX V-shaped domain binding to HIV//Chordopoxvirus multifunctional envelope protein A27//Spectrin repeat//Syntaxin//PCRF domain//MutS domain III//Methyl-accepting chemotaxis protein (MCP) signalling domain//Syntaxin 6, N-terminal//Laminin Domain II//Fibrinogen alpha/beta chain family//Nucleopolyhedrovirus P10 protein//Prominin//TMPIT-like protein//SN…
Cluster-3116.12136	268.201	202.516	68.01	0	0	0	1102	--	--	--	--	--	Q681X4	264	7.3e-22	Zinc finger protein ZAT5 OS=Arabidopsis thaliana OX=3702 GN=ZAT5 PE=2 SV=1	PF00096//PF16622//PF13912	Zinc finger, C2H2 type//zinc-finger C2H2-type//C2H2-type zinc finger
Cluster-3116.12146	320.752	232.552	82.1727	0	0	0	1442	1893955	XP_002733257.1	658	5.2e-66	PREDICTED: manganese-dependent ADP-ribose..CDP-alcohol diphosphatase-like [Saccoglossus kowalevskii]	Q8H5F8	1152	1e-124	Manganese-dependent ADP-ribose/CDP-alcohol diphosphatase OS=Oryza sativa subsp. japonica OX=39947 GN=Os07g0688000 PE=2 SV=1	PF00149	Calcineurin-like phosphoesterase
Cluster-3116.12177	495.168	17.8446	9.66385	0	0	0.393781	1643	--	--	--	--	--	--	--	--	--	PF00416//PF07839	Ribosomal protein S13/S18//Plant calmodulin-binding domain
Cluster-3116.12192	1135.2	28.3314	26.0141	0	0	1.18134	514	--	--	--	--	--	--	--	--	--	--	--
Cluster-3116.12279	54.6191	82.1159	559.086	0	0	0	1834	--	--	--	--	--	--	--	--	--	PF07839	Plant calmodulin-binding domain
Cluster-3116.12289	148.797	127.131	40.9257	0	0	0	1194	--	--	--	--	--	Q9SF29	721	8.1e-75	Syntaxin-71 OS=Arabidopsis thaliana OX=3702 GN=SYP71 PE=1 SV=1	PF16716//PF05739	Bone marrow stromal antigen 2//SNARE domain
Cluster-3116.12306	1468.75	1444.91	400.882	0	0	0	2560	1387996	XP_002110084.1	375	6.1e-33	hypothetical protein TRIADDRAFT_53679 [Trichoplax adhaerens]	Q9LII8	1897	7.5e-211	Protein KINESIN LIGHT CHAIN-RELATED 2 OS=Arabidopsis thaliana OX=3702 GN=KLCR2 PE=1 SV=1	PF13176//PF13414//PF13181//PF00515//PF13374//PF13371	Tetratricopeptide repeat//TPR repeat//Tetratricopeptide repeat//Tetratricopeptide repeat//Tetratricopeptide repeat//Tetratricopeptide repeat
Cluster-3116.12407	690.956	576.612	157.011	0	0	0	2135	271975	EAL68515.1	375	5.1e-33	ANTH domain-containing protein [Dictyostelium discoideum AX4]	Q8VYT2	1412	1.1e-154	Putative clathrin assembly protein At4g25940 OS=Arabidopsis thaliana OX=3702 GN=At4g25940 PE=2 SV=1	PF08052//PF07651//PF06459	PyrBI operon leader peptide//ANTH domain//Ryanodine Receptor TM 4-6
Cluster-3116.12503	1512.46	1197.23	364.892	0	0	0	906	--	--	--	--	--	--	--	--	--	--	--
Cluster-3116.12517	784.052	702.54	232.564	0	0	0	1849	11965871	PRP79774.1	536	9.4e-52	mitochondrial substrate carrier family protein B-like [Planoprotostelium fungivorum]	F4HW79	1101	1.1e-118	Mitochondrial carrier protein CoAc1 OS=Arabidopsis thaliana OX=3702 GN=COAC1 PE=2 SV=1	--	--
Cluster-3116.12532	1219.25	1007.9	302.191	0	0.772257	0	1560	7415982	XP_014790039.1	641	5.3e-64	PREDICTED: polygalacturonase-like, partial [Octopus bimaculoides]	Q39786	752	2.7e-78	Polygalacturonase OS=Gossypium hirsutum OX=3635 GN=G9 PE=2 SV=1	PF00295	Glycosyl hydrolases family 28
Cluster-3116.12570	172.517	127.337	52.2892	0	0	0	2683	11220908	XP_022659443.1	292	2.7e-23	myb-related protein B-like isoform X2 [Varroa destructor]	Q94FL7	366	2.7e-33	Transcription factor MYB120 OS=Arabidopsis thaliana OX=3702 GN=MYB120 PE=2 SV=1	PF07973//PF09111	Threonyl and Alanyl tRNA synthetase second additional domain//SLIDE
Cluster-3116.12619	627.691	512.242	163.064	0	0	0	2036	12026017	XP_024214740.1	241	1.7e-17	receptor expression-enhancing protein 4 isoform X1 [Halyomorpha halys]	Q8GXE9	382	2.8e-35	HVA22-like protein j OS=Arabidopsis thaliana OX=3702 GN=HVA22J PE=2 SV=2	PF01213	Adenylate cyclase associated (CAP) N terminal
Cluster-3116.12630	489.042	425.762	134.272	0	2.18457	0.322493	1564	11974385	PRP88288.1	602	1.8e-59	hypothetical protein PROFUN_03397 [Planoprotostelium fungivorum]	Q5EAE0	571	2.6e-57	Endoplasmic reticulum-Golgi intermediate compartment protein 3 OS=Bos taurus OX=9913 GN=ERGIC3 PE=2 SV=1	PF00558	Vpu protein
Cluster-3116.12644	473.971	422.623	132.043	0	0	0	623	--	--	--	--	--	Q2QQ99	206	2.2e-15	Protein SPIRAL1-like 3 OS=Oryza sativa subsp. japonica OX=39947 GN=Os12g0502000 PE=3 SV=1	PF15085//PF04625	Neuropeptide FF//DEC-1 protein, N-terminal region
Cluster-3116.12691	84.5003	100.631	32.6109	0	0	0	1223	9299368	XP_018018442.1	148	6.1e-07	PREDICTED: uncharacterized protein LOC108674966 isoform X2 [Hyalella azteca]	Q99590	132	1.6e-06	Protein SCAF11 OS=Homo sapiens OX=9606 GN=SCAF11 PE=1 SV=2	PF13639//PF12861//PF16685//PF12678//PF14634//PF00097//PF17123	Ring finger domain//Anaphase-promoting complex subunit 11 RING-H2 finger//zinc RING finger of MSL2//RING-H2 zinc finger//zinc-RING finger domain//Zinc finger, C3HC4 type (RING finger)//RING-like zinc finger
Cluster-3116.12738	212.012	199.591	52.4319	0.681782	1.09229	0	2040	5371729	KJE88621.1	617	4.2e-61	phospholipase C-eta2 [Capsaspora owczarzaki ATCC 30864]	Q39033	2030	2.3e-226	Phosphoinositide phospholipase C 2 OS=Arabidopsis thaliana OX=3702 GN=PLC2 PE=1 SV=1	PF00387//PF03286//PF04931//PF07267//PF00168//PF00399//PF06213//PF02724//PF06524//PF04147	Phosphatidylinositol-specific phospholipase C, Y domain//Pox virus Ag35 surface protein//DNA polymerase phi//Nucleopolyhedrovirus capsid protein P87//C2 domain//Yeast PIR protein repeat//Cobalamin biosynthesis protein CobT//CDC45-like protein//NOA36 protein//Nop14-like family
Cluster-3116.12802	422.992	337.494	105.664	0	0	0	1450	9739609	XP_018916696.1	278	6.1e-22	PREDICTED: glucan endo-1,3-beta-glucosidase, basic vacuolar isoform-like [Bemisia tabaci]	Q9M088	440	3.8e-42	Glucan endo-1,3-beta-glucosidase 5 OS=Arabidopsis thaliana OX=3702 GN=At4g31140 PE=1 SV=1	PF00332	Glycosyl hydrolases family 17
Cluster-3116.12803	280.436	291.079	88.2093	0	0	0	1018	--	--	--	--	--	Q6NKW9	469	1.1e-45	Glucan endo-1,3-beta-glucosidase 8 OS=Arabidopsis thaliana OX=3702 GN=At1g64760 PE=1 SV=2	PF00332	Glycosyl hydrolases family 17
Cluster-3116.12805	386.534	314.791	116.049	0	0	0	1904	1837870	EFC47130.1	686	3.9e-69	serine..threonine protein kinase [Naegleria gruberi]	Q9LTW5	1610	1.1e-177	Serine/threonine-protein kinase AGC1-5 OS=Arabidopsis thaliana OX=3702 GN=AGC1-5 PE=1 SV=1	PF08352//PF00069//PF06293//PF07714	Oligopeptide/dipeptide transporter, C-terminal region//Protein kinase domain//Lipopolysaccharide kinase (Kdo/WaaP) family//Protein tyrosine kinase
Cluster-3116.12891	382.632	349.626	109.131	0	0	0	1790	5376984	KJE93876.1	464	2e-43	TKL..IRAK protein kinase [Capsaspora owczarzaki ATCC 30864]	Q9LDZ5	1227	2.6e-133	Probable serine/threonine-protein kinase PBL21 OS=Arabidopsis thaliana OX=3702 GN=PBL21 PE=1 SV=1	PF00069//PF07714	Protein kinase domain//Protein tyrosine kinase
Cluster-3116.13023	650.881	541.509	179.531	0	0.386129	0.379812	1934	6835631	XP_014368170.1	550	2.3e-53	PREDICTED: phosphatidylinositol 3,4,5-trisphosphate 3-phosphatase and dual-specificity protein phosphatase PTEN [Papilio machaon]	Q9FLZ5	1260	4.1e-137	Phosphatidylinositol 3,4,5-trisphosphate 3-phosphatase and protein-tyrosine-phosphatase PTEN1 OS=Arabidopsis thaliana OX=3702 GN=PTEN1 PE=1 SV=1	PF05706//PF00102//PF00782	Cyclin-dependent kinase inhibitor 3 (CDKN3)//Protein-tyrosine phosphatase//Dual specificity phosphatase, catalytic domain
Cluster-3116.13051	403.328	352.281	115.01	0	0.386129	0	2478	6439481	XP_013758744.1	968	1e-101	CAMK..CAMKL..AMPK protein kinase [Thecamonas trahens ATCC 50062]	Q9MAM1	1701	3.9e-188	CBL-interacting serine/threonine-protein kinase 9 OS=Arabidopsis thaliana OX=3702 GN=CIPK9 PE=1 SV=2	PF03418//PF06293//PF07714//PF00069//PF03822	Germination protease//Lipopolysaccharide kinase (Kdo/WaaP) family//Protein tyrosine kinase//Protein kinase domain//NAF domain
Cluster-3116.13060	162.327	925.306	73.9182	0	0	0	3313	9766970	XP_018912632.1	864	1.6e-89	PREDICTED: pectinesterase-like [Bemisia tabaci]	Q9SRV1	1544	8.3e-170	BTB/POZ and MATH domain-containing protein 4 OS=Arabidopsis thaliana OX=3702 GN=BPM4 PE=1 SV=1	PF00651//PF00917//PF03967//PF01095	BTB/POZ domain//MATH domain//Photosynthetic reaction centre, H-chain N-terminal region//Pectinesterase
Cluster-3116.13069	340.886	233.339	75.2502	0	0	0	2442	5785230	XP_012566385.1	310	2e-25	PREDICTED: serine..threonine-protein phosphatase 6 regulatory ankyrin repeat subunit B-like isoform X2 [Hydra vulgaris]	Q9C7A2	1841	2.2e-204	Ankyrin repeat-containing protein ITN1 OS=Arabidopsis thaliana OX=3702 GN=ITN1 PE=1 SV=1	PF03131//PF06305//PF03030//PF00023//PF06687//PF13606	bZIP Maf transcription factor//Protein of unknown function (DUF1049)//Inorganic H+ pyrophosphatase//Ankyrin repeat//SUR7/PalI family//Ankyrin repeat
Cluster-3116.13076	167.246	128.628	40.8524	0	1.34386	0.322493	1011	5920437	CEM23980.1	436	2e-40	unnamed protein product [Vitrella brassicaformis CCMP3155]	Q96287	760	2.1e-79	Shaggy-related protein kinase theta OS=Arabidopsis thaliana OX=3702 GN=ASK8 PE=2 SV=3	PF05887//PF07714//PF00069	Procyclic acidic repetitive protein (PARP)//Protein tyrosine kinase//Protein kinase domain
Cluster-3116.13097	363.346	296.417	76.4785	0	0	0	1468	--	--	--	--	--	O04133	162	6.6e-10	Protein SRC2 OS=Glycine max OX=3847 GN=SRC2 PE=2 SV=1	PF00168	C2 domain
Cluster-3116.13102	82.9482	141.422	72.4416	0	0	0	824	10114	P37167.2	290	1.4e-23	RecName: Full=Actophorin	Q7XSN9	503	1.1e-49	Actin-depolymerizing factor 6 OS=Oryza sativa subsp. japonica OX=39947 GN=ADF6 PE=2 SV=2	PF04881//PF00241	Adenovirus GP19K//Cofilin/tropomyosin-type actin-binding protein
Cluster-3116.13165	653.543	19.4454	14.15	0	0	0.787561	726	--	--	--	--	--	P13447	420	3.9e-40	Anther-specific protein LAT52 OS=Solanum lycopersicum OX=4081 GN=LAT52 PE=2 SV=1	--	--
Cluster-3116.13168	92.1359	107.13	29.57	0	0	0	1888	7919817	XP_015751265.1	167	5.9e-09	PREDICTED: F-box..LRR-repeat protein 4-like [Acropora digitifera]	Q9LU91	676	2.1e-69	F-box protein SKIP14 OS=Arabidopsis thaliana OX=3702 GN=SKIP14 PE=1 SV=1	PF08496//PF12937//PF00646//PF00001	Peptidase family S49 N-terminal//F-box-like//F-box domain//7 transmembrane receptor (rhodopsin family)
Cluster-3116.13219	426.474	297.575	89.9579	0	0	0	1579	--	--	--	--	--	--	--	--	--	PF06268	Fascin domain
Cluster-3116.13243	374.217	356.534	127.277	0	0	0	1247	4508554	XP_008481216.1	268	7.6e-21	PREDICTED: exocyst complex component 7 [Diaphorina citri]	Q9FGH9	525	4.5e-52	Exocyst complex component EXO70B1 OS=Arabidopsis thaliana OX=3702 GN=EXO70B1 PE=1 SV=1	PF03081	Exo70 exocyst complex subunit
Cluster-3116.13258	767.285	739.405	238.403	0	0	0	1773	--	--	--	--	--	--	--	--	--	--	--
Cluster-3116.13299	150.111	96.715	47.697	0	0	0	1901	--	--	--	--	--	--	--	--	--	--	--
Cluster-3116.13302	308.585	278.972	82.505	0	0	0	1925	5809667	XP_012748201.1	184	6.4e-11	hypothetical protein SAMD00019534_120050 [Acytostelium subglobosum LB1]	Q9ZVN6	1139	4.4e-123	Clathrin coat assembly protein AP180 OS=Arabidopsis thaliana OX=3702 GN=AP180 PE=1 SV=1	PF00790//PF07651	VHS domain//ANTH domain
Cluster-3116.13316	353.157	275.148	89.4018	0	0	0	2264	8145321	KYR02328.1	578	1.6e-56	hypothetical protein DLAC_01159 [Tieghemostelium lacteum]	Q96EX2	345	6.1e-31	RING finger and transmembrane domain-containing protein 2 OS=Homo sapiens OX=9606 GN=RNFT2 PE=2 SV=2	PF00097//PF14102//PF13639//PF16685//PF12861//PF12678//PF17122//PF14634//PF11789	Zinc finger, C3HC4 type (RING finger)//Capsule biosynthesis CapC//Ring finger domain//zinc RING finger of MSL2//Anaphase-promoting complex subunit 11 RING-H2 finger//RING-H2 zinc finger//Zinc-finger//zinc-RING finger domain//Zinc-finger of the MIZ type in Nse subunit
Cluster-3116.13335	807.301	585.748	198.896	0	0	0	873	--	--	--	--	--	--	--	--	--	--	--
Cluster-3116.13361	237.371	300.436	110.407	0	0	0	1792	5159794	XP_011129713.1	679	2.4e-68	OPT oligopeptide transporter [Gregarina niphandrodes]	Q9SHY2	1723	7.9e-191	Probable metal-nicotianamine transporter YSL7 OS=Arabidopsis thaliana OX=3702 GN=YSL7 PE=2 SV=1	PF03169	OPT oligopeptide transporter protein
Cluster-3116.13370	176.319	154.09	52.0466	0	0	0	1759	10517238	XP_021349077.1	499	1.7e-47	multidrug and toxin extrusion protein 2-like [Mizuhopecten yessoensis]	F4JH46	1815	1.7e-201	Protein DETOXIFICATION 34 OS=Arabidopsis thaliana OX=3702 GN=DTX34 PE=2 SV=1	PF01554	MatE
Cluster-3116.13414	85.8365	64.6877	21.0672	0	0	0	494	--	--	--	--	--	--	--	--	--	--	--
Cluster-3116.13498	128.597	193.076	64.3437	0	0	0	1687	11266023	PFX33081.1	308	2.4e-25	putative iron..ascorbate oxidoreductase [Stylophora pistillata]	Q9ZSA7	524	8e-52	Protein DMR6-LIKE OXYGENASE 2 OS=Arabidopsis thaliana OX=3702 GN=DLO2 PE=2 SV=1	PF03171//PF08587	2OG-Fe(II) oxygenase superfamily//Ubiquitin associated domain (UBA)
Cluster-3116.13523	21.5345	64.079	30.4575	0	0	0	312	11966301	PRP80204.1	143	5.9e-07	hypothetical protein PROFUN_12162 [Planoprotostelium fungivorum]	Q03411	341	2.4e-31	Sucrose transport protein OS=Spinacia oleracea OX=3562 PE=2 SV=1	--	--
Cluster-3116.13529	654.811	961.234	355.528	1.71084	0.386129	0	1784	6829401	XP_014361259.1	941	9.9e-99	PREDICTED: 14-3-3 protein epsilon [Papilio machaon]	P46266	1114	3.2e-120	14-3-3-like protein OS=Pisum sativum OX=3888 PE=2 SV=1	PF01757	Acyltransferase family
Cluster-3116.13532	277.931	364.305	139.117	0	0	0	745	1837845	EFC47105.1	190	5e-12	hypothetical protein NAEGRDRAFT_78957 [Naegleria gruberi]	O22969	384	6e-36	Uncharacterized protein At2g34160 OS=Arabidopsis thaliana OX=3702 GN=At2g34160 PE=1 SV=1	PF01918	Alba
Cluster-3116.13533	284.153	218.488	62.7113	0	0	0	2391	--	--	--	--	--	Q9LI74	337	5.5e-30	Protein CHUP1, chloroplastic OS=Arabidopsis thaliana OX=3702 GN=CHUP1 PE=1 SV=1	PF00521//PF00769//PF04977	DNA gyrase/topoisomerase IV, subunit A//Ezrin/radixin/moesin family//Septum formation initiator
Cluster-3116.13574	347.951	269.417	86.9443	0	0	0	1500	3264669	ELR15060.1	177	3.2e-10	peptidase, S54 family protein [Acanthamoeba castellanii str. Neff]	Q0WQX7	708	3.3e-73	RHOMBOID-like protein 1 OS=Arabidopsis thaliana OX=3702 GN=RBL1 PE=2 SV=1	PF01694	Rhomboid family
Cluster-3116.13641	205.67	161.789	53.1767	0	0	0	1883	9308567	XP_018006228.1	168	4.5e-09	PREDICTED: carboxylesterase NlhH-like [Hyalella azteca]	Q8LED9	1282	1.1e-139	Probable carboxylesterase 16 OS=Arabidopsis thaliana OX=3702 GN=CXE16 PE=2 SV=1	PF07859	alpha/beta hydrolase fold
Cluster-3116.13648	197.375	163.025	33.8666	0	0	0	975	9550359	XP_018405914.1	434	3.3e-40	PREDICTED: serine..threonine-protein phosphatase 2A 56 kDa regulatory subunit epsilon isoform [Cyphomyrmex costatus]	O04376	693	1.2e-71	Serine/threonine protein phosphatase 2A 57 kDa regulatory subunit B' beta isoform OS=Arabidopsis thaliana OX=3702 GN=B'BETA PE=1 SV=1	PF01603	Protein phosphatase 2A regulatory B subunit (B56 family)
Cluster-3116.13649	237.745	159.068	61.8392	0	0	0	1099	5872124	CEO95974.1	749	1.1e-76	hypothetical protein PBRA_004664 [Plasmodiophora brassicae]	O04376	964	4.9e-103	Serine/threonine protein phosphatase 2A 57 kDa regulatory subunit B' beta isoform OS=Arabidopsis thaliana OX=3702 GN=B'BETA PE=1 SV=1	PF01603	Protein phosphatase 2A regulatory B subunit (B56 family)
Cluster-3116.13735	228.383	160.22	50.6389	0	0	0	906	--	--	--	--	--	--	--	--	--	PF00435//PF01166//PF06156	Spectrin repeat//TSC-22/dip/bun family//Protein of unknown function (DUF972)
Cluster-3116.13867	120.597	92.0976	37.1937	0	0	0	1110	309959	XP_635661.1	371	7.7e-33	LIM-type zinc finger-containing protein [Dictyostelium discoideum AX4]	O04193	656	2.6e-67	LIM domain-containing protein WLIM2a OS=Arabidopsis thaliana OX=3702 GN=WLIN2A PE=1 SV=1	PF00130//PF00412//PF00355	Phorbol esters/diacylglycerol binding domain (C1 domain)//LIM domain//Rieske [2Fe-2S] domain
Cluster-3116.13868	658.289	584.089	183.074	0	0	0	1250	3272650	ELR23041.1	711	3.2e-72	asparaginase [Acanthamoeba castellanii str. Neff]	Q8GXG1	1390	2.3e-152	Probable isoaspartyl peptidase/L-asparaginase 2 OS=Arabidopsis thaliana OX=3702 GN=At3g16150 PE=2 SV=2	PF01112	Asparaginase
Cluster-3116.13918	630.415	536.358	177.046	0	0	0	2028	806897	EDK31570.1	189	1.8e-11	RING-H2 zinc finger protein ..macronuclear.. [Tetrahymena thermophila SB210]	Q91XF4	189	6.7e-13	E3 ubiquitin-protein ligase RNF167 OS=Mus musculus OX=10090 GN=Rnf167 PE=2 SV=1	PF17122//PF12861//PF12678//PF13639//PF14634//PF00628//PF00097//PF12906//PF17123	Zinc-finger//Anaphase-promoting complex subunit 11 RING-H2 finger//RING-H2 zinc finger//Ring finger domain//zinc-RING finger domain//PHD-finger//Zinc finger, C3HC4 type (RING finger)//RING-variant domain//RING-like zinc finger
Cluster-3116.13929	342.323	339.672	107.474	0	1.09229	0.322493	1914	5924056	CEM14063.1	631	9.4e-63	unnamed protein product [Vitrella brassicaformis CCMP3155]	O82730	1726	3.8e-191	Monogalactosyldiacylglycerol synthase 2, chloroplastic OS=Arabidopsis thaliana OX=3702 GN=MGD2 PE=1 SV=1	PF04101//PF06925//PF02350	Glycosyltransferase family 28 C-terminal domain//Monogalactosyldiacylglycerol (MGDG) synthase//UDP-N-acetylglucosamine 2-epimerase
Cluster-3116.13945	397.656	426.699	149.125	0	0.320029	0.393781	1073	1393745	XP_002115833.1	825	1.7e-85	conserved hypothetical protein [Trichoplax adhaerens]	P92963	970	9.7e-104	Ras-related protein RABB1c OS=Arabidopsis thaliana OX=3702 GN=RABB1C PE=1 SV=1	PF04670//PF08477//PF00071//PF00025//PF03193//PF01926	Gtr1/RagA G protein conserved region//Ras of Complex, Roc, domain of DAPkinase//Ras family//ADP-ribosylation factor family//Protein of unknown function, DUF258//50S ribosome-binding GTPase
Cluster-3116.13975	276.196	238.283	70.7913	0	0	0	1613	--	--	--	--	--	Q9SA00	728	1.7e-75	5'-adenylylsulfate reductase-like 4 OS=Arabidopsis thaliana OX=3702 GN=APRL4 PE=2 SV=1	PF00085//PF00854	Thioredoxin//POT family
Cluster-3116.13998	830.06	620.81	156.93	0	0	0	1958	--	--	--	--	--	--	--	--	--	PF01708	Geminivirus putative movement protein
Cluster-3116.14059	856.466	17.4747	17.0535	0.327249	0	0	1928	--	--	--	--	--	--	--	--	--	PF00168	C2 domain
Cluster-3116.14074	414.69	392.707	145.806	0	0	0	557	--	--	--	--	--	--	--	--	--	PF04043	Plant invertase/pectin methylesterase inhibitor
Cluster-3116.14119	518.727	432.772	134.23	0	0.386129	0	2087	--	--	--	--	--	Q9CA89	1451	3.2e-159	Rop guanine nucleotide exchange factor 12 OS=Arabidopsis thaliana OX=3702 GN=ROPGEF12 PE=1 SV=1	PF03759//PF07839	PRONE (Plant-specific Rop nucleotide exchanger)//Plant calmodulin-binding domain
Cluster-3116.14388	232.007	158.747	57.9031	0	0	0	1071	11322685	XP_022785402.1	318	1e-26	calmodulin-like [Stylophora pistillata]	Q9FYK2	490	4.4e-48	Probable calcium-binding protein CML25 OS=Arabidopsis thaliana OX=3702 GN=CML25 PE=2 SV=1	PF00404//PF00462//PF13405//PF00036//PF13202//PF10591//PF13833//PF13499//PF12763	Dockerin type I repeat//Glutaredoxin//EF-hand domain//EF hand//EF hand//Secreted protein acidic and rich in cysteine Ca binding region//EF-hand domain pair//EF-hand domain pair//Cytoskeletal-regulatory complex EF hand
Cluster-3116.14395	341.865	387.617	138.014	0	0	0	1515	3391877	XP_004361612.1	370	1.4e-32	DNAJ heat shock N-terminal domain-containing protein [Cavenderia fasciculata]	Q8GYX8	625	1.4e-63	Chaperone protein dnaJ 10 OS=Arabidopsis thaliana OX=3702 GN=ATJ10 PE=2 SV=2	--	--
Cluster-3116.14404	330.678	297.458	80.4686	0	0	0	2817	9648345	XP_018668238.1	194	6.5e-12	PREDICTED: WD repeat, SAM and U-box domain-containing protein 1 isoform X2 [Ciona intestinalis]	Q9C7G1	2265	1.8e-253	U-box domain-containing protein 45 OS=Arabidopsis thaliana OX=3702 GN=PUB45 PE=1 SV=1	PF04564//PF11789//PF00514	U-box domain//Zinc-finger of the MIZ type in Nse subunit//Armadillo/beta-catenin-like repeat
Cluster-3116.14589	1239.18	1120.33	363.044	0.327249	1.54451	0	1803	884620	EDO48249.1	745	5.4e-76	predicted protein, partial [Nematostella vectensis]	Q8VYG3	1589	2.7e-175	Endoglucanase 16 OS=Arabidopsis thaliana OX=3702 GN=At3g43860 PE=2 SV=1	PF00759	Glycosyl hydrolase family 9
Cluster-3116.14644	410.456	349.397	106.623	0	0	0	472	11390134	PIC46792.1	274	5.7e-22	hypothetical protein B9Z55_006371 [Caenorhabditis nigoni]	O22845	552	1.3e-55	Calmodulin-like protein 5 OS=Arabidopsis thaliana OX=3702 GN=CML5 PE=2 SV=2	PF13202//PF10591//PF12763//PF13405//PF00036//PF13833//PF13499	EF hand//Secreted protein acidic and rich in cysteine Ca binding region//Cytoskeletal-regulatory complex EF hand//EF-hand domain//EF hand//EF-hand domain pair//EF-hand domain pair
Cluster-3116.14654	280.699	242.171	73.1155	0	0	0	827	--	--	--	--	--	--	--	--	--	--	--
Cluster-3116.14672	67.3256	99.9276	26.9237	0	0	0	457	10709796	XP_021953480.1	137	4.3e-06	uncharacterized protein LOC110850318 [Folsomia candida]	Q9LFP5	524	2.1e-52	Probable pectate lyase 19 OS=Arabidopsis thaliana OX=3702 GN=At5g15110 PE=2 SV=1	--	--
Cluster-3116.14750	120.732	111.332	27.3277	0	0.320029	0	1631	9910438	XP_019626504.1	488	3.1e-46	PREDICTED: choline..ethanolamine kinase-like [Branchiostoma belcheri]	Q8L518	1188	7.8e-129	Probable choline kinase 2 OS=Arabidopsis thaliana OX=3702 GN=At1g74320 PE=2 SV=1	PF05699//PF00140//PF00069//PF04428	hAT family C-terminal dimerisation region//Sigma-70 factor, region 1.2//Protein kinase domain//Choline kinase N terminus
Cluster-3116.14827	810.43	582.573	161.96	0	0	0	876	--	--	--	--	--	Q8LD98	222	4.3e-17	NDR1/HIN1-like protein 6 OS=Arabidopsis thaliana OX=3702 GN=NHL6 PE=1 SV=1	PF05739	SNARE domain
Cluster-3116.14859	244.559	217.309	59.7421	0	0.640058	0.379812	2316	10780780	XP_022117115.1	474	1.8e-44	RNA-binding protein Musashi homolog Rbp6 isoform X2 [Pieris rapae]	Q8W034	623	3.6e-63	Heterogeneous nuclear ribonucleoprotein 1 OS=Arabidopsis thaliana OX=3702 GN=RNP1 PE=1 SV=1	PF16367//PF00076	RNA recognition motif//RNA recognition motif. (a.k.a. RRM, RBD, or RNP domain)
Cluster-3116.14883	135.797	117.556	35.0591	0	0	0	1415	9905911	XP_019621461.1	302	9.8e-25	PREDICTED: glutaredoxin domain-containing cysteine-rich protein 1-like isoform X2 [Branchiostoma belcheri]	Q9FLE8	371	3.7e-34	Uncharacterized protein At5g39865 OS=Arabidopsis thaliana OX=3702 GN=At5g39865 PE=2 SV=1	PF00462//PF00684	Glutaredoxin//DnaJ central domain
Cluster-3116.14906	423.918	302.544	79.5982	0	0	0	633	--	--	--	--	--	--	--	--	--	--	--
Cluster-3116.14908	1471.82	1137.26	357.658	0	0	0	625	--	--	--	--	--	--	--	--	--	--	--
Cluster-3116.14940	295.329	323.761	102.183	0	0	0	942	--	--	--	--	--	Q9LFP5	740	4e-77	Probable pectate lyase 19 OS=Arabidopsis thaliana OX=3702 GN=At5g15110 PE=2 SV=1	--	--
Cluster-3116.14966	352.307	615.837	190.659	0	0	0	2598	11340775	XP_022805589.1	387	2.5e-34	LOW QUALITY PROTEIN: proton myo-inositol cotransporter-like [Stylophora pistillata]	Q8LPQ8	2163	1.1e-241	Monosaccharide-sensing protein 2 OS=Arabidopsis thaliana OX=3702 GN=MSSP2 PE=1 SV=2	PF07690//PF00083	Major Facilitator Superfamily//Sugar (and other) transporter
Cluster-3116.14979	360.225	334.646	88.6406	0	0	0	2090	862022	EDO25667.1	258	1.8e-19	predicted protein, partial [Nematostella vectensis]	O80959	1440	6e-158	Patatin-like protein 6 OS=Arabidopsis thaliana OX=3702 GN=PLP6 PE=2 SV=1	PF01734	Patatin-like phospholipase
Cluster-3116.15029	168.024	159.344	41.7859	0	0	0	564	--	--	--	--	--	--	--	--	--	--	--
Cluster-3116.15230	396.911	337	93.5924	0	0	0	1908	11973557	PRP87460.1	197	2e-12	putative leucine-rich repeat receptor-like protein kinase [Planoprotostelium fungivorum]	C0LGI2	518	4.5e-51	Probable LRR receptor-like serine/threonine-protein kinase At1g67720 OS=Arabidopsis thaliana OX=3702 GN=At1g67720 PE=2 SV=1	PF13855//PF00560	Leucine rich repeat//Leucine Rich Repeat
Cluster-3116.15238	474.741	325.192	118.28	0	0	0	1735	--	--	--	--	--	--	--	--	--	--	--
Cluster-3116.15244	918.357	767.055	249.732	0	0	0	1823	--	--	--	--	--	--	--	--	--	PF00168	C2 domain
Cluster-3116.15264	226.705	159.835	41.9567	0	0	0	313	--	--	--	--	--	P29162	231	1.4e-18	L-ascorbate oxidase homolog OS=Nicotiana tabacum OX=4097 PE=2 SV=1	PF07732	Multicopper oxidase
Cluster-3116.15295	141.563	122.381	44.3066	0	0	0	661	--	--	--	--	--	--	--	--	--	--	--
Cluster-3116.15317	1505.12	1393.85	398.398	0	0	0	1786	9739609	XP_018916696.1	282	2.6e-22	PREDICTED: glucan endo-1,3-beta-glucosidase, basic vacuolar isoform-like [Bemisia tabaci]	Q6NKW9	615	2.4e-62	Glucan endo-1,3-beta-glucosidase 8 OS=Arabidopsis thaliana OX=3702 GN=At1g64760 PE=1 SV=2	PF00332	Glycosyl hydrolases family 17
Cluster-3116.15339	338.308	259.458	100.532	0	0	0	1050	--	--	--	--	--	--	--	--	--	PF00784	MyTH4 domain
Cluster-3116.15352	1936.75	1871.9	602.714	0	0	0	1452	10623657	OXA62345.1	179	1.8e-10	Pectate lyase [Folsomia candida]	Q9C8G4	792	5.7e-83	Probable pectate lyase 4 OS=Arabidopsis thaliana OX=3702 GN=At1g30350 PE=2 SV=1	--	--
Cluster-3116.15359	522.884	385.371	77.3302	0	0	0	1098	--	--	--	--	--	Q9FJ21	282	6e-24	Probable pectinesterase/pectinesterase inhibitor 58 OS=Arabidopsis thaliana OX=3702 GN=PME58 PE=2 SV=1	PF04043//PF04627	Plant invertase/pectin methylesterase inhibitor//Mitochondrial ATP synthase epsilon chain
Cluster-3116.15367	244.518	237.953	70.4341	0	0	0	1491	1700021	XP_002592550.1	390	6.5e-35	hypothetical protein BRAFLDRAFT_62571 [Branchiostoma floridae]	Q9C942	312	2.7e-27	Caffeoylshikimate esterase OS=Arabidopsis thaliana OX=3702 GN=CSE PE=1 SV=1	--	--
Cluster-3116.15375	286.546	265.465	67.9562	0	0	0	1466	9649002	XP_009859795.2	219	4.3e-15	PREDICTED: mitogen-activated protein kinase kinase kinase 2-like [Ciona intestinalis]	Q9C5H5	476	2.5e-46	Mitogen-activated protein kinase kinase kinase 5 OS=Arabidopsis thaliana OX=3702 GN=MAPKKK5 PE=1 SV=1	PF07714//PF00069	Protein tyrosine kinase//Protein kinase domain
Cluster-3116.15380	377.024	377.396	120.155	0	0	0	1217	1607428	EER07371.1	141	3.9e-06	protein phosphatase-2B, putative [Perkinsus marinus ATCC 50983]	O04023	317	5.8e-28	Protein SRC2 homolog OS=Arabidopsis thaliana OX=3702 GN=SRC2 PE=1 SV=1	PF00168	C2 domain
Cluster-3116.15381	391.573	284.643	99.2279	0	0	0	1175	--	--	--	--	--	--	--	--	--	PF00335	Tetraspanin family
Cluster-3116.15383	176.848	198.53	109.072	0	0	0	650	--	--	--	--	--	P15722	480	3.9e-47	Probable pectate lyase P59 OS=Solanum lycopersicum OX=4081 GN=LAT59 PE=2 SV=1	PF01786//PF04431	Alternative oxidase//Pectate lyase, N terminus
Cluster-3116.15427	367.95	365.31	127.797	0	0	0	783	--	--	--	--	--	Q9M2D8	417	9.4e-40	Uncharacterized protein At3g61260 OS=Arabidopsis thaliana OX=3702 GN=At3g61260 PE=1 SV=1	PF05529//PF07168//PF03223	B-cell receptor-associated protein 31-like//Ureide permease//V-ATPase subunit C
Cluster-3116.15453	714.611	637.006	217.648	0	0	0	1012	--	--	--	--	--	--	--	--	--	PF06305	Protein of unknown function (DUF1049)
Cluster-3116.15467	361.649	328.197	104.049	0	0	0	1730	701201	CAK72182.1	386	2.2e-34	unnamed protein product [Paramecium tetraurelia]	Q9LHJ9	1338	3.3e-146	Probable protein phosphatase 2C 38 OS=Arabidopsis thaliana OX=3702 GN=PP2C38 PE=1 SV=1	PF00481//PF07228	Protein phosphatase 2C//Stage II sporulation protein E (SpoIIE)
Cluster-3116.15489	440.302	371.146	140.585	0	1.93064	0	1167	6440552	XP_013759815.1	308	1.6e-25	calcineurin B [Thecamonas trahens ATCC 50062]	O81445	915	2.5e-97	Calcineurin B-like protein 1 OS=Arabidopsis thaliana OX=3702 GN=CBL1 PE=1 SV=3	PF10591//PF12763//PF00036//PF13499//PF13833//PF13202//PF13405	Secreted protein acidic and rich in cysteine Ca binding region//Cytoskeletal-regulatory complex EF hand//EF hand//EF-hand domain pair//EF-hand domain pair//EF hand//EF-hand domain
Cluster-3116.15500	915.958	743.941	234.893	0	0	0	916	--	--	--	--	--	F4HV65	167	1.1e-10	Dormancy-associated protein homolog 4 OS=Arabidopsis thaliana OX=3702 GN=At1g54070 PE=3 SV=1	PF05739	SNARE domain
Cluster-3116.15508	473.982	371.945	110.272	0	0	0	630	--	--	--	--	--	--	--	--	--	--	--
Cluster-3116.15519	230.17	170.888	52.2986	0	0	0	1094	--	--	--	--	--	--	--	--	--	--	--
Cluster-3116.15538	509.809	571.93	207.604	0	0	0	829	--	--	--	--	--	--	--	--	--	--	--
Cluster-3116.15573	303.661	236.356	72.029	0	0	0	1493	--	--	--	--	--	Q9C5W0	257	6.4e-21	Diacylglycerol O-acyltransferase 3, cytosolic OS=Arabidopsis thaliana OX=3702 GN=DGAT3 PE=1 SV=1	PF08287//PF04568//PF01763	Spc19//Mitochondrial ATPase inhibitor, IATP//Herpesvirus UL6 like
Cluster-3116.15608	1028.72	934.472	272.727	0	0.386129	0	2572	--	--	--	--	--	--	--	--	--	--	--
Cluster-3116.15613	597.939	482.621	115.967	0	0	0	400	10188536	XP_020435570.1	183	1.7e-11	hmg CoA reductase A [Heterostelium album PN500]	P14891	432	8.8e-42	3-hydroxy-3-methylglutaryl-coenzyme A reductase 1 OS=Arabidopsis thaliana OX=3702 GN=HMG1 PE=1 SV=1	PF00368	Hydroxymethylglutaryl-coenzyme A reductase
Cluster-3116.15616	409.839	363.52	113.83	0	1.15839	0	1471	--	--	--	--	--	--	--	--	--	PF09177//PF08172	Syntaxin 6, N-terminal//CASP C terminal
Cluster-3116.15619	396.043	354.236	112.3	0	0	0	2079	10366262	XP_020899113.1	647	1.4e-64	signal peptide peptidase-like 2B isoform X1 [Exaiptasia pallida]	Q9MA44	1490	9.5e-164	Signal peptide peptidase-like 5 OS=Arabidopsis thaliana OX=3702 GN=SPPL5 PE=2 SV=1	PF05324//PF04258	Sperm antigen HE2//Signal peptide peptidase
Cluster-3116.15633	435.79	446.746	168.077	0	0.386129	0	1609	11973392	PRP87295.1	405	1.3e-36	putative glycerophosphocholine phosphodiesterase Gde1 [Planoprotostelium fungivorum]	Q9SGA2	1213	9.7e-132	Glycerophosphodiester phosphodiesterase GDPD1, chloroplastic OS=Arabidopsis thaliana OX=3702 GN=GDPD1 PE=1 SV=1	PF02788//PF02959//PF03009	Ribulose bisphosphate carboxylase large chain, N-terminal domain//HTLV Tax//Glycerophosphoryl diester phosphodiesterase family
Cluster-3116.15634	411.568	346.1	104.586	0	0	0	2915	--	--	--	--	--	Q1PEB4	805	3.6e-84	Uncharacterized protein At4g04980 OS=Arabidopsis thaliana OX=3702 GN=At4g04980 PE=2 SV=1	PF00527	E7 protein, Early protein
Cluster-3116.15647	798.077	649.306	191.091	0	0	0	939	--	--	--	--	--	--	--	--	--	PF08073	CHDNT (NUC034) domain
Cluster-3116.15650	1506.24	1226.33	326.53	0	0	0	2156	3394150	XP_004343391.1	251	1.2e-18	hypothetical protein CAOG_07517 [Capsaspora owczarzaki ATCC 30864]	Q9LJY0	1265	1.2e-137	Pollen receptor-like kinase 4 OS=Arabidopsis thaliana OX=3702 GN=PRK4 PE=1 SV=1	PF00560//PF00069//PF13855//PF07714	Leucine Rich Repeat//Protein kinase domain//Leucine rich repeat//Protein tyrosine kinase
Cluster-3116.15653	693.951	639.019	187.37	0	0	0	643	9766960	XP_018912620.1	328	4.3e-28	PREDICTED: pectinesterase-like isoform X2 [Bemisia tabaci]	Q9FJ21	406	1.5e-38	Probable pectinesterase/pectinesterase inhibitor 58 OS=Arabidopsis thaliana OX=3702 GN=PME58 PE=2 SV=1	PF01095//PF06330	Pectinesterase//Trichodiene synthase (TRI5)
Cluster-3116.15660	184.817	264.795	87.3841	0.327249	0	0	689	983	CAA78362.1	814	2e-84	beta-tubulin [Naegleria gruberi]	Q6VAF6	872	1.4e-92	Tubulin beta-6 chain OS=Gossypium hirsutum OX=3635 PE=2 SV=1	PF00091	Tubulin/FtsZ family, GTPase domain
Cluster-3116.15674	2676.59	2404.63	678.825	0	0	0	2410	5933177	CEL95820.1	460	8e-43	unnamed protein product [Vitrella brassicaformis CCMP3155]	O22199	1146	8.5e-124	Phosphatidylinositol 4-kinase gamma 1 OS=Arabidopsis thaliana OX=3702 GN=PI4KG1 PE=2 SV=1	PF15360//PF00454	APJ endogenous ligand//Phosphatidylinositol 3- and 4-kinase
Cluster-3116.15676	1384.65	1107.48	296.227	0	0	0	2157	5872484	CEO95809.1	309	2.3e-25	hypothetical protein PBRA_004522 [Plasmodiophora brassicae]	Q00624	1473	9.2e-162	L-ascorbate oxidase homolog OS=Brassica napus OX=3708 GN=Bp10 PE=2 SV=1	PF07732//PF00394//PF07731	Multicopper oxidase//Multicopper oxidase//Multicopper oxidase
Cluster-3116.15685	116.701	689.232	48.3466	0	0	0	1798	--	--	--	--	--	--	--	--	--	PF04162	Gyrovirus capsid protein (VP1)
Cluster-3116.15687	469.192	335.893	100.057	0	0	0	1087	--	--	--	--	--	--	--	--	--	PF00341//PF13762	PDGF/VEGF domain//Mitochondrial splicing apparatus component
Cluster-3116.15688	50.2613	101.355	33.3105	0	0	0	948	--	--	--	--	--	--	--	--	--	--	--
Cluster-3116.15714	439.111	351.62	119.134	0	0	0	1880	--	--	--	--	--	--	--	--	--	PF00168	C2 domain
Cluster-3116.15717	116.078	148.895	49.8495	0	0	0	414	--	--	--	--	--	P40973	223	1.6e-17	Pectate lyase OS=Lilium longiflorum OX=4690 PE=2 SV=1	PF04431	Pectate lyase, N terminus
Cluster-3116.15733	705.216	570.656	190.471	0	0	0	1779	9739609	XP_018916696.1	299	2.7e-24	PREDICTED: glucan endo-1,3-beta-glucosidase, basic vacuolar isoform-like [Bemisia tabaci]	Q6NKW9	800	8.3e-84	Glucan endo-1,3-beta-glucosidase 8 OS=Arabidopsis thaliana OX=3702 GN=At1g64760 PE=1 SV=2	PF00332	Glycosyl hydrolases family 17
Cluster-3116.15739	948.502	733.139	200.465	0	0	0	1157	--	--	--	--	--	P35694	883	1.3e-93	Xyloglucan endotransglucosylase/hydrolase 2 OS=Glycine max OX=3847 PE=2 SV=1	PF06955//PF00722	Xyloglucan endo-transglycosylase (XET) C-terminus//Glycosyl hydrolases family 16
Cluster-3116.15748	547.234	447.661	147.073	0	0	0	1108	--	--	--	--	--	Q6NQH9	299	6.4e-26	Polyadenylate-binding protein-interacting protein 6 OS=Arabidopsis thaliana OX=3702 GN=CID6 PE=2 SV=1	PF03557//PF02845//PF09764	Bunyavirus glycoprotein G1//CUE domain//N-terminal glutamine amidase
Cluster-3116.15830	195.598	185.514	68.7642	0	0	0	965	--	--	--	--	--	--	--	--	--	PF05739	SNARE domain
Cluster-3116.15857	594.893	444.339	154.512	0	0	0	1482	11208438	XP_022645541.1	459	6.4e-43	E3 ubiquitin-protein ligase SIAH1-like isoform X1 [Varroa destructor]	Q84JL3	1416	2.6e-155	E3 ubiquitin-protein ligase SINAT3 OS=Arabidopsis thaliana OX=3702 GN=SINAT3 PE=1 SV=1	PF13465//PF03668//PF00387//PF06905//PF03145	Zinc-finger double domain//P-loop ATPase protein family//Phosphatidylinositol-specific phospholipase C, Y domain//Fas apoptotic inhibitory molecule (FAIM1)//Seven in absentia protein family
Cluster-3116.15898	338.802	291.096	105.073	0	0	0	1353	8071548	XP_015918262.1	361	1.3e-31	stromal membrane-associated protein 1-like isoform X2 [Parasteatoda tepidariorum]	Q0WQQ1	624	1.6e-63	Probable ADP-ribosylation factor GTPase-activating protein AGD15 OS=Arabidopsis thaliana OX=3702 GN=AGD15 PE=2 SV=1	PF01412	Putative GTPase activating protein for Arf
Cluster-3116.15926	98.098	85.8721	28.2519	0	0.386129	0.393781	1750	8144990	KYR01997.1	574	3.5e-56	guanylate kinase [Tieghemostelium lacteum]	Q9M682	1179	9.2e-128	Guanylate kinase 2 OS=Arabidopsis thaliana OX=3702 GN=GK-2 PE=2 SV=1	PF03266//PF01926//PF02020//PF01637//PF03193//PF00910//PF00004//PF00437//PF08988	NTPase//50S ribosome-binding GTPase//eIF4-gamma/eIF5/eIF2-epsilon//Archaeal ATPase//Protein of unknown function, DUF258//RNA helicase//ATPase family associated with various cellular activities (AAA)//Type II/IV secretion system protein//Type III secretion system, cytoplasmic E component of needle
Cluster-3116.15943	787.749	778.513	224.369	0	0	0	2092	4183454	XP_006825207.1	201	7.5e-13	PREDICTED: probable glycosyltransferase At5g11130-like [Saccoglossus kowalevskii]	Q6DBG8	665	4.4e-68	Probable arabinosyltransferase ARAD1 OS=Arabidopsis thaliana OX=3702 GN=ARAD1 PE=1 SV=1	--	--
Cluster-3116.15998	130.339	144.541	43.7958	0	0	0	1616	--	--	--	--	--	--	--	--	--	PF07839	Plant calmodulin-binding domain
Cluster-3116.16034	671.863	586.023	186.785	0	0	0	1255	--	--	--	--	--	Q9LUL8	135	7.6e-07	Putative pectinesterase/pectinesterase inhibitor 26 OS=Arabidopsis thaliana OX=3702 GN=PME26 PE=2 SV=1	PF04043	Plant invertase/pectin methylesterase inhibitor
Cluster-3116.16037	303.333	239.497	75.1503	0	0	0	1108	11972708	PRP86611.1	316	1.8e-26	hypothetical protein PROFUN_05090 [Planoprotostelium fungivorum]	Q8GY54	815	9.5e-86	Gamma-glutamylcyclotransferase 2-1 OS=Arabidopsis thaliana OX=3702 GN=GGCT2;1 PE=1 SV=1	PF08367	Peptidase M16C associated
Cluster-3116.16043	427.748	275.3	80.7923	0	0	0	428	--	--	--	--	--	--	--	--	--	--	--
Cluster-3116.16045	508.485	452.836	144.39	0.427711	1.09229	0.322493	1956	6748997	XP_014259604.1	404	2e-36	interleukin-1 receptor-associated kinase 4-like isoform X2 [Cimex lectularius]	Q8H1D6	1218	3.1e-132	Receptor-like cytosolic serine/threonine-protein kinase RBK1 OS=Arabidopsis thaliana OX=3702 GN=RBK1 PE=1 SV=1	PF07714//PF00069	Protein tyrosine kinase//Protein kinase domain
Cluster-3116.16046	2010.14	1887.19	593.04	0	0	0	2028	9766960	XP_018912620.1	795	9.6e-82	PREDICTED: pectinesterase-like isoform X2 [Bemisia tabaci]	O80722	976	3.7e-104	Pectinesterase 4 OS=Arabidopsis thaliana OX=3702 GN=PME4 PE=2 SV=1	PF01095//PF04043	Pectinesterase//Plant invertase/pectin methylesterase inhibitor
Cluster-3116.16053	616.566	466.531	178.017	0	0	0	726	--	--	--	--	--	--	--	--	--	--	--
Cluster-3116.16068	758.699	653.71	180.917	0	1.92017	0.644987	2996	7083172	KRX94380.1	156	1.8e-07	Cellulose synthase-like protein D5 [Trichinella patagoniensis]	O49323	3935	0	Cellulose synthase-like protein D1 OS=Arabidopsis thaliana OX=3702 GN=CSLD1 PE=2 SV=1	PF03552	Cellulose synthase
Cluster-3116.16089	5515.6	5520.19	1878.32	0	0	0	1523	908435	XP_001639461.1	560	1.3e-54	predicted protein [Nematostella vectensis]	Q6DBP4	920	8.7e-98	Pectin acetylesterase 8 OS=Arabidopsis thaliana OX=3702 GN=PAE8 PE=2 SV=1	PF03283	Pectinacetylesterase
Cluster-3116.16105	401.062	315.839	101.124	0	0	0	2089	5733530	AKJ26285.1	397	1.4e-35	pelle [Eriocheir sinensis]	Q8H1D6	1212	1.6e-131	Receptor-like cytosolic serine/threonine-protein kinase RBK1 OS=Arabidopsis thaliana OX=3702 GN=RBK1 PE=1 SV=1	PF00069//PF07714	Protein kinase domain//Protein tyrosine kinase
Cluster-3116.16133	2006.32	1835.88	521.96	0	0	0	1246	9766960	XP_018912620.1	648	6.5e-65	PREDICTED: pectinesterase-like isoform X2 [Bemisia tabaci]	Q8GX86	928	8.4e-99	Probable pectinesterase/pectinesterase inhibitor 21 OS=Arabidopsis thaliana OX=3702 GN=PME21 PE=2 SV=2	PF01095//PF04043	Pectinesterase//Plant invertase/pectin methylesterase inhibitor
Cluster-3116.16146	87.5098	77.0214	19.452	0	0	0	2419	5375329	KJE92221.1	471	4.2e-44	TKL..IRAK protein kinase [Capsaspora owczarzaki ATCC 30864]	Q9FKG6	982	8.9e-105	U-box domain-containing protein 52 OS=Arabidopsis thaliana OX=3702 GN=PUB52 PE=2 SV=1	PF00069//PF00582//PF07714	Protein kinase domain//Universal stress protein family//Protein tyrosine kinase
Cluster-3116.16151	1297.71	1095.24	340.606	0	0	0	1735	5926560	CEM07539.1	156	1e-07	unnamed protein product [Vitrella brassicaformis CCMP3155]	Q9ZT42	582	1.5e-58	E3 ubiquitin-protein ligase RHF2A OS=Arabidopsis thaliana OX=3702 GN=RHF2A PE=2 SV=1	PF11789//PF12678//PF14634//PF17123//PF13639//PF12861//PF01371//PF00097	Zinc-finger of the MIZ type in Nse subunit//RING-H2 zinc finger//zinc-RING finger domain//RING-like zinc finger//Ring finger domain//Anaphase-promoting complex subunit 11 RING-H2 finger//Trp repressor protein//Zinc finger, C3HC4 type (RING finger)
Cluster-3116.16215	1062.33	1330.46	370.997	0	0	0	1120	5927372	CEM04768.1	161	1.7e-08	unnamed protein product [Vitrella brassicaformis CCMP3155]	P29162	1207	3.3e-131	L-ascorbate oxidase homolog OS=Nicotiana tabacum OX=4097 PE=2 SV=1	PF13895//PF14672//PF01940//PF07731//PF00394	Immunoglobulin domain//Late cornified envelope//Integral membrane protein DUF92//Multicopper oxidase//Multicopper oxidase
Cluster-3116.16217	1328.07	1572.13	499.617	0	0	0	1116	--	--	--	--	--	Q00624	847	1.9e-89	L-ascorbate oxidase homolog OS=Brassica napus OX=3708 GN=Bp10 PE=2 SV=1	PF07731	Multicopper oxidase
Cluster-3116.16231	1159.67	922.44	288.424	0	0	0	1052	--	--	--	--	--	--	--	--	--	--	--
Cluster-3116.16268	548.256	399.957	121.899	0	0	0	1689	--	--	--	--	--	O49421	212	1.2e-15	F-box protein At4g19940 OS=Arabidopsis thaliana OX=3702 GN=At4g19940 PE=4 SV=1	PF12937//PF00646//PF00848	F-box-like//F-box domain//Ring hydroxylating alpha subunit (catalytic domain)
Cluster-3116.16280	203.259	154.642	49.83	0	0	0	512	--	--	--	--	--	Q93WF6	182	1.1e-12	Protein SENESCENCE-ASSOCIATED GENE 21, mitochondrial OS=Arabidopsis thaliana OX=3702 GN=SAG21 PE=2 SV=1	PF03242	Late embryogenesis abundant protein
Cluster-3116.16303	1339.72	1330.12	401.482	0	0.772257	0.379812	2022	1023484	XP_001745482.1	258	1.8e-19	hypothetical protein [Monosiga brevicollis MX1]	--	--	--	--	--	--
Cluster-3116.16305	338.742	314.102	99.1508	0	0	0	1398	--	--	--	--	--	Q84WS8	163	4.8e-10	U11/U12 small nuclear ribonucleoprotein 25 kDa protein OS=Arabidopsis thaliana OX=3702 GN=SNRNP25 PE=2 SV=1	PF00240	Ubiquitin family
Cluster-3116.16315	179.507	206.405	56.6037	0	0	0	974	11015063	PAV56972.1	230	1.5e-16	hypothetical protein WR25_19634 [Diploscapter pachys]	Q9SFC6	361	3.7e-33	Rho GDP-dissociation inhibitor 1 OS=Arabidopsis thaliana OX=3702 GN=GDI1 PE=1 SV=1	PF02535//PF02115	ZIP Zinc transporter//RHO protein GDP dissociation inhibitor
Cluster-3116.16354	514.635	485.365	135.281	0	0	0	869	11965114	PRP79017.1	199	5.3e-13	putative leucine-rich repeat receptor-like protein kinase [Planoprotostelium fungivorum]	C0LGU0	426	9.5e-41	Pollen receptor-like kinase 1 OS=Arabidopsis thaliana OX=3702 GN=PRK1 PE=1 SV=1	PF00560//PF13855	Leucine Rich Repeat//Leucine rich repeat
Cluster-3116.16386	156.021	114.235	49.2833	0	0	0	948	--	--	--	--	--	--	--	--	--	--	--
Cluster-3116.16390	822.922	1595	1037.25	243.706	358.292	428.942	4771	--	--	--	--	--	--	--	--	--	--	--
Cluster-3116.16413	683.4	547.939	173.978	0	0	0	2110	758940	XP_001462592.1	390	9.1e-35	hypothetical protein [Paramecium tetraurelia strain d4-2]	Q9M8R7	879	6.8e-93	Probable protein phosphatase 2C 33 OS=Arabidopsis thaliana OX=3702 GN=PPC6-1 PE=1 SV=1	PF00481	Protein phosphatase 2C
Cluster-3116.16429	884.825	722.701	247.74	0	0	0	1151	10357438	XP_020900198.1	337	7e-29	AN1-type zinc finger protein 5-like [Exaiptasia pallida]	A2YEZ6	556	1.1e-55	Zinc finger A20 and AN1 domain-containing stress-associated protein 8 OS=Oryza sativa subsp. indica OX=39946 GN=SAP8 PE=2 SV=2	PF01428//PF01754	AN1-like Zinc finger//A20-like zinc finger
Cluster-3116.16448	678.005	520.167	148.125	0	0	0	1827	8135971	KYQ88168.1	861	1.9e-89	putative protein serine..threonine kinase [Tieghemostelium lacteum]	Q39030	1568	7.5e-173	Serine/threonine-protein kinase AtPK2/AtPK19 OS=Arabidopsis thaliana OX=3702 GN=ATPK2 PE=1 SV=2	PF06293//PF00433//PF07714//PF00069	Lipopolysaccharide kinase (Kdo/WaaP) family//Protein kinase C terminal domain//Protein tyrosine kinase//Protein kinase domain
Cluster-3116.16491	170.884	190.199	55.4993	0	0	0	358	--	--	--	--	--	Q9FJ21	223	1.3e-17	Probable pectinesterase/pectinesterase inhibitor 58 OS=Arabidopsis thaliana OX=3702 GN=PME58 PE=2 SV=1	PF04043//PF12437//PF02443//PF02970	Plant invertase/pectin methylesterase inhibitor//Glutamine synthetase type III N terminal//Circovirus capsid protein//Tubulin binding cofactor A
Cluster-3116.16539	717.882	519.779	182.237	0	0	0	678	9298208	XP_018022809.1	160	1.4e-08	PREDICTED: IgA FC receptor-like isoform X1 [Hyalella azteca]	P27951	138	1.8e-07	IgA FC receptor OS=Streptococcus agalactiae OX=1311 GN=bag PE=1 SV=1	PF14634	zinc-RING finger domain
Cluster-3116.16550	1096.57	838.434	310.47	0	0	0.379812	2311	9766970	XP_018912632.1	871	1.7e-90	PREDICTED: pectinesterase-like [Bemisia tabaci]	Q3E8Z8	1437	1.5e-157	Putative pectinesterase/pectinesterase inhibitor 28 OS=Arabidopsis thaliana OX=3702 GN=PME28 PE=2 SV=1	PF04043//PF05450//PF02213//PF01095	Plant invertase/pectin methylesterase inhibitor//Nicastrin//GYF domain//Pectinesterase
Cluster-3116.16555	1233.64	1088.75	362.486	0	0	0	1852	11325246	XP_022788261.1	685	5e-69	magnesium transporter NIPA2-like [Stylophora pistillata]	B3LFA3	1017	6e-109	Probable magnesium transporter NIPA2 OS=Arabidopsis thaliana OX=3702 GN=At4g13800 PE=2 SV=1	PF00893//PF00892//PF05653	Small Multidrug Resistance protein//EamA-like transporter family//Magnesium transporter NIPA
Cluster-3116.16609	1078.46	885.147	269.811	0	0	0	1158	--	--	--	--	--	Q1G3K8	292	4.4e-25	CRIB domain-containing protein RIC7 OS=Arabidopsis thaliana OX=3702 GN=RIC7 PE=1 SV=1	--	--
Cluster-3116.16619	1546.12	1530.12	431.138	0	6.14665	2.82319	687	10032425	OMJ75912.1	881	3.4e-92	hypothetical protein SteCoe_24853 [Stentor coeruleus]	P29516	954	4.5e-102	Tubulin beta-8 chain OS=Arabidopsis thaliana OX=3702 GN=TUBB8 PE=2 SV=2	PF00091	Tubulin/FtsZ family, GTPase domain
Cluster-3116.16621	174.936	148.822	46.7002	0	0	0	1025	--	--	--	--	--	--	--	--	--	--	--
Cluster-3116.16643	7692.41	6286.12	2122.72	0	0	0	1562	7415982	XP_014790039.1	925	6.2e-97	PREDICTED: polygalacturonase-like, partial [Octopus bimaculoides]	Q05967	1053	3.4e-113	Polygalacturonase OS=Nicotiana tabacum OX=4097 GN=PG1 PE=2 SV=1	PF00295//PF04420	Glycosyl hydrolases family 28//CHD5-like protein
Cluster-3116.16644	353.198	252.66	65.1322	0	0	0	380	7415982	XP_014790039.1	205	4.6e-14	PREDICTED: polygalacturonase-like, partial [Octopus bimaculoides]	Q05967	263	3.3e-22	Polygalacturonase OS=Nicotiana tabacum OX=4097 GN=PG1 PE=2 SV=1	PF00295	Glycosyl hydrolases family 28
Cluster-3116.16677	2459.2	2131.54	698.092	0	0	0	940	--	--	--	--	--	--	--	--	--	--	--
Cluster-3116.16712	610.058	506.79	161.504	0	0	0	1632	7001008	KRX12184.1	610	2.2e-60	hypothetical protein T07_5297, partial [Trichinella nelsoni]	--	--	--	--	PF01852//PF00852	START domain//Glycosyltransferase family 10 (fucosyltransferase) C-term
Cluster-3116.16725	1076.1	1076.58	327.219	0	0	0	431	1890272	XP_002683286.1	182	2.4e-11	predicted protein [Naegleria gruberi]	Q39231	452	4.5e-44	Sucrose transport protein SUC2 OS=Arabidopsis thaliana OX=3702 GN=SUC2 PE=1 SV=2	PF00806//PF07690	Pumilio-family RNA binding repeat//Major Facilitator Superfamily
Cluster-3116.16774	1921.37	1875.04	634.307	0	0.386129	0	2059	9733692	XP_018905384.1	203	4.3e-13	PREDICTED: galactose oxidase-like [Bemisia tabaci]	Q9FYG4	1208	4.7e-131	Aldehyde oxidase GLOX1 OS=Arabidopsis thaliana OX=3702 GN=GLOX1 PE=2 SV=1	PF12258	Microcephalin protein
Cluster-3116.16785	164.309	161.04	52.9084	0	0	0	1400	--	--	--	--	--	Q84WQ5	750	4.1e-78	CBS domain-containing protein CBSX5 OS=Arabidopsis thaliana OX=3702 GN=CBSX5 PE=2 SV=2	PF00423//PF04679	Haemagglutinin-neuraminidase//ATP dependent DNA ligase C terminal region
Cluster-3116.16807	1555.25	1143.79	356.684	0	0	0	1235	--	--	--	--	--	--	--	--	--	--	--
Cluster-3116.16840	1369.57	1197.34	395.222	2.99398	0	0	2266	2432713	EGC38316.1	261	8.9e-20	hypothetical protein DICPUDRAFT_96947 [Dictyostelium purpureum]	Q9S9K4	1282	1.4e-139	Aspartic proteinase-like protein 2 OS=Arabidopsis thaliana OX=3702 GN=At1g65240 PE=1 SV=2	PF01141//PF00026	Gag polyprotein, inner coat protein p12//Eukaryotic aspartyl protease
Cluster-3116.16858	316.175	238.102	75.6876	0.855422	2.11847	0.322493	1822	11970756	PRP84659.1	402	3.2e-36	diacylglycerol kinase epsilon-like [Planoprotostelium fungivorum]	Q1PDI2	1628	8.3e-180	Diacylglycerol kinase 4 OS=Arabidopsis thaliana OX=3702 GN=DGK4 PE=2 SV=1	PF00781//PF00609	Diacylglycerol kinase catalytic domain//Diacylglycerol kinase accessory domain
Cluster-3116.16880	4849.21	4299.99	1282.61	0	0	0	1860	11962474	PRP76377.1	602	2.1e-59	hypothetical protein PROFUN_15278 [Planoprotostelium fungivorum]	P92983	1263	1.8e-137	Proline dehydrogenase 1, mitochondrial OS=Arabidopsis thaliana OX=3702 GN=POX1 PE=1 SV=2	--	--
Cluster-3116.16900	3505.29	3004.38	990.901	0	0	0	670	7923123	XP_015754935.1	140	2.8e-06	PREDICTED: uncharacterized protein LOC107334513 [Acropora digitifera]	Q6DBP4	222	3.3e-17	Pectin acetylesterase 8 OS=Arabidopsis thaliana OX=3702 GN=PAE8 PE=2 SV=1	PF14820//PF03283	Small proline-rich 2//Pectinacetylesterase
Cluster-3116.16913	1297.33	1136.33	364.764	2.89351	0	0.393781	1620	10040249	OMJ83736.1	453	3.5e-42	hypothetical protein SteCoe_15278 [Stentor coeruleus]	Q9ZQ31	592	1e-59	Serine/threonine-protein kinase STY13 OS=Arabidopsis thaliana OX=3702 GN=STY13 PE=1 SV=2	PF07714//PF00069	Protein tyrosine kinase//Protein kinase domain
Cluster-3116.16943	1129.12	969.212	320.566	0.327249	0	0	1412	8136948	KYQ89145.1	545	6.5e-53	C-4 methyl sterol oxidase [Tieghemostelium lacteum]	Q8L7W5	1097	2.4e-118	Methylsterol monooxygenase 1-1 OS=Arabidopsis thaliana OX=3702 GN=SMO1-1 PE=1 SV=1	PF04116	Fatty acid hydroxylase superfamily
Cluster-3116.16952	450.075	537.146	168.005	0	0	0	1925	10746960	XP_022086095.1	720	4.5e-73	solute carrier family 22 member 15-like [Acanthaster planci]	Q9LHQ6	1869	9.9e-208	Organic cation/carnitine transporter 4 OS=Arabidopsis thaliana OX=3702 GN=OCT4 PE=2 SV=1	PF07690//PF00083	Major Facilitator Superfamily//Sugar (and other) transporter
Cluster-3116.16963	534.358	400.525	130.526	0	0	0	886	6281172	XP_013334820.1	157	4e-08	Ribosome associated membrane domain-containing protein, putative [Eimeria maxima]	--	--	--	--	PF06624	Ribosome associated membrane protein RAMP4
Cluster-3116.16967	2049.48	1774.43	508.77	0	0	0.379812	2677	--	--	--	--	--	O48724	1198	8.9e-130	Protein WEAK CHLOROPLAST MOVEMENT UNDER BLUE LIGHT 1 OS=Arabidopsis thaliana OX=3702 GN=WEB1 PE=1 SV=1	PF02233	NAD(P) transhydrogenase beta subunit
Cluster-3116.16970	530.771	426.509	162.949	0	0	0	1023	10183116	XP_020432166.1	452	2.9e-42	synaptobrevin domain-containing protein [Heterostelium album PN500]	O49377	805	1.3e-84	Vesicle-associated membrane protein 711 OS=Arabidopsis thaliana OX=3702 GN=VAMP711 PE=1 SV=2	PF00957//PF03402	Synaptobrevin//Vomeronasal organ pheromone receptor family, V1R
Cluster-3116.16975	175.103	177.32	50.404	0	0	0	2636	5915928	CEM35351.1	986	8.9e-104	unnamed protein product [Vitrella brassicaformis CCMP3155]	Q9ZV15	2082	2.7e-232	Calcium-dependent protein kinase 20 OS=Arabidopsis thaliana OX=3702 GN=CPK20 PE=3 SV=1	PF13499//PF13202//PF04558//PF10717//PF06293//PF13405//PF05454//PF00069//PF10591//PF13833//PF12763//PF00036//PF07714	EF-hand domain pair//EF hand//Glutaminyl-tRNA synthetase, non-specific RNA binding region part 1//Occlusion-derived virus envelope protein ODV-E18//Lipopolysaccharide kinase (Kdo/WaaP) family//EF-hand domain//Dystroglycan (Dystrophin-associated glycoprotein 1)//Protein kinase domain//Secreted protein acidic and rich in cysteine Ca binding region//EF-hand domain pair//Cytoskeletal-regulatory compl…
Cluster-3116.16988	6611.91	5462.22	1524.83	0	1.54451	0	618	--	--	--	--	--	P15722	395	2.6e-37	Probable pectate lyase P59 OS=Solanum lycopersicum OX=4081 GN=LAT59 PE=2 SV=1	PF04431	Pectate lyase, N terminus
Cluster-3116.16995	470.878	436.129	159.081	0	0	0	1083	2964642	XP_003726871.1	174	5.2e-10	PREDICTED: la-related protein 6-like [Strongylocentrotus purpuratus]	Q9LHL3	521	1.1e-51	La-related protein 6C OS=Arabidopsis thaliana OX=3702 GN=LARP6C PE=3 SV=1	PF00076	RNA recognition motif. (a.k.a. RRM, RBD, or RNP domain)
Cluster-3116.17009	1797.22	1711.41	519.633	0	0	0	710	--	--	--	--	--	--	--	--	--	PF04043	Plant invertase/pectin methylesterase inhibitor
Cluster-3116.17013	2348.94	1780.36	560.686	0	0	0.379812	738	--	--	--	--	--	--	--	--	--	--	--
Cluster-3116.17021	263.36	284.115	78.7737	0	0	0	366	5377492	KJE94384.1	410	7.6e-38	hydroxymethylglutaryl-coenzyme A reductase, variant [Capsaspora owczarzaki ATCC 30864]	P48022	486	4.4e-48	3-hydroxy-3-methylglutaryl-coenzyme A reductase 2 OS=Solanum lycopersicum OX=4081 GN=HMG2 PE=3 SV=1	PF00368	Hydroxymethylglutaryl-coenzyme A reductase
Cluster-3116.17030	2668.04	2189.2	641.696	0	0	0	1294	10027854	OMJ71341.1	266	1.3e-20	hypothetical protein SteCoe_30469 [Stentor coeruleus]	O22932	539	1.1e-53	CBL-interacting serine/threonine-protein kinase 11 OS=Arabidopsis thaliana OX=3702 GN=CIPK11 PE=1 SV=1	PF03822//PF07714//PF00069	NAF domain//Protein tyrosine kinase//Protein kinase domain
Cluster-3116.17034	799.666	714.856	225.162	0	0	0	1051	--	--	--	--	--	--	--	--	--	--	--
Cluster-3116.17040	833.472	730.419	228.491	0	0	0	868	--	--	--	--	--	O64791	481	4e-47	Syntaxin-124 OS=Arabidopsis thaliana OX=3702 GN=SYP124 PE=2 SV=1	PF00804	Syntaxin
Cluster-3116.17048	1608.78	1246.01	389.587	0	0	0	717	--	--	--	--	--	--	--	--	--	--	--
Cluster-3116.17050	984.133	896.408	267.98	0	0	0	1878	9739609	XP_018916696.1	254	4.8e-19	PREDICTED: glucan endo-1,3-beta-glucosidase, basic vacuolar isoform-like [Bemisia tabaci]	Q6NKW9	664	5.2e-68	Glucan endo-1,3-beta-glucosidase 8 OS=Arabidopsis thaliana OX=3702 GN=At1g64760 PE=1 SV=2	PF14850//PF00332	DNA-binding domain of Proline dehydrogenase//Glycosyl hydrolases family 17
Cluster-3116.17058	997.293	1059.7	350.998	0	0	0	1737	9739609	XP_018916696.1	363	1e-31	PREDICTED: glucan endo-1,3-beta-glucosidase, basic vacuolar isoform-like [Bemisia tabaci]	Q6NKW9	1263	1.7e-137	Glucan endo-1,3-beta-glucosidase 8 OS=Arabidopsis thaliana OX=3702 GN=At1g64760 PE=1 SV=2	PF00332	Glycosyl hydrolases family 17
Cluster-3116.17062	456.953	386.951	135.682	0	0	0.379812	615	--	--	--	--	--	--	--	--	--	--	--
Cluster-3116.17102	1989.67	1640.69	497.868	0	0	0	1862	10598348	OXA37036.1	295	8.4e-24	Interleukin-1 receptor-associated kinase 4 [Folsomia candida]	Q84JQ4	1023	1.2e-109	Pollen receptor-like kinase 2 OS=Arabidopsis thaliana OX=3702 GN=PRK2 PE=1 SV=1	PF07941//PF00069//PF07714//PF13855	Potassium channel Kv1.4 tandem inactivation domain//Protein kinase domain//Protein tyrosine kinase//Leucine rich repeat
Cluster-3116.17105	219.992	241.451	79.1497	0	1.47841	0	1817	11640061	XP_023209609.1	415	9.9e-38	protein king tubby 1-like isoform X4 [Centruroides sculpturatus]	Q6Z2G9	1302	5.2e-142	Tubby-like F-box protein 5 OS=Oryza sativa subsp. japonica OX=39947 GN=TULP5 PE=2 SV=1	PF00646//PF12937	F-box domain//F-box-like
Cluster-3116.17107	263.75	253.771	76.7554	0	0	0	1349	10041960	OMJ85447.1	138	9.7e-06	hypothetical protein SteCoe_13205 [Stentor coeruleus]	--	--	--	--	PF04987//PF03839	Phosphatidylinositolglycan class N (PIG-N)//Translocation protein Sec62
Cluster-3116.17112	638.701	590.537	162.532	0	0	0	2034	6556422	XP_014157782.1	449	1.3e-41	TKL..IRAK protein kinase [Sphaeroforma arctica JP610]	Q9SFT7	1276	6.1e-139	Probable serine/threonine-protein kinase PBL26 OS=Arabidopsis thaliana OX=3702 GN=PBL26 PE=2 SV=1	PF00069//PF07714	Protein kinase domain//Protein tyrosine kinase
Cluster-3116.17127	242.99	243.565	68.2003	0	0	0	754	--	--	--	--	--	Q93ZE9	438	3.3e-42	Phosphatidylinositol/phosphatidylcholine transfer protein SFH3 OS=Arabidopsis thaliana OX=3702 GN=SFH3 PE=2 SV=1	PF08785	Ku C terminal domain like
Cluster-3116.17175	1566.32	1272.18	386.231	0	0	0	2601	--	--	--	--	--	Q9LMC8	862	7.9e-91	Probable myosin-binding protein 5 OS=Arabidopsis thaliana OX=3702 GN=MYOB5 PE=2 SV=1	PF00510//PF17060	Cytochrome c oxidase subunit III//Monopolar spindle protein 2
Cluster-3116.17181	1342.91	1216.44	423.381	0.327249	0.960086	0.716274	721	9766960	XP_018912620.1	486	2.3e-46	PREDICTED: pectinesterase-like isoform X2 [Bemisia tabaci]	Q9FJ21	619	3.3e-63	Probable pectinesterase/pectinesterase inhibitor 58 OS=Arabidopsis thaliana OX=3702 GN=PME58 PE=2 SV=1	PF01095	Pectinesterase
Cluster-3116.17208	1001.1	868.45	304.388	0	0	0	860	--	--	--	--	--	--	--	--	--	--	--
Cluster-3116.17261	74.0614	188.039	69.5551	0	0	0	1058	9727616	XP_018898616.1	284	9e-23	PREDICTED: delta..12..-fatty-acid desaturase FAD2-like [Bemisia tabaci]	Q8GZC3	321	1.7e-28	Delta(12)-fatty-acid desaturase FAD2 OS=Vernicia fordii OX=73154 GN=FAD2 PE=1 SV=1	PF00487	Fatty acid desaturase
Cluster-3116.17269	269.531	215.051	57.6442	0	0	0	1695	--	--	--	--	--	--	--	--	--	PF00168	C2 domain
Cluster-3116.17289	18.9542	492.57	34.7725	0	0	0	1159	--	--	--	--	--	--	--	--	--	PF00168//PF06667	C2 domain//Phage shock protein B
Cluster-3116.17296	701.854	577.549	200.185	0	0	0	781	--	--	--	--	--	--	--	--	--	PF05053//PF07655	Menin//Secretin N-terminal domain
Cluster-3116.17316	412.442	335.206	98.9005	0	0	0	1432	--	--	--	--	--	Q9ZVD2	160	1.1e-09	NDR1/HIN1-like protein 13 OS=Arabidopsis thaliana OX=3702 GN=NHL13 PE=2 SV=1	--	--
Cluster-3116.17341	1485.92	1456.26	393.776	0	0	0	350	7415982	XP_014790039.1	155	2.7e-08	PREDICTED: polygalacturonase-like, partial [Octopus bimaculoides]	Q05967	214	1.5e-16	Polygalacturonase OS=Nicotiana tabacum OX=4097 GN=PG1 PE=2 SV=1	--	--
Cluster-3116.17350	1036.03	744.415	205.532	0	0	0	1989	1841282	EFC50542.1	516	2.1e-49	predicted protein [Naegleria gruberi]	Q39231	1169	1.5e-126	Sucrose transport protein SUC2 OS=Arabidopsis thaliana OX=3702 GN=SUC2 PE=1 SV=2	PF13409	Glutathione S-transferase, N-terminal domain
Cluster-3116.17396	376.382	19.6139	9.47749	0	0	0	939	--	--	--	--	--	--	--	--	--	PF04043	Plant invertase/pectin methylesterase inhibitor
Cluster-3116.17408	3244.6	3119.37	1029.57	1.43674	10.6561	4.62614	1650	76088	BAB63218.1	1944	4.5e-215	beta-tubulin [Paramecium caudatum]	Q6VAF6	2066	1.2e-230	Tubulin beta-6 chain OS=Gossypium hirsutum OX=3635 PE=2 SV=1	PF04639//PF00091	Baculoviral E56 protein, specific to ODV envelope//Tubulin/FtsZ family, GTPase domain
Cluster-3116.17418	1449.66	40.3314	35.8439	0	0	1.9689	690	4004380	ETO21227.1	153	9e-08	hypothetical protein RFI_15977 [Reticulomyxa filosa]	Q8L9J9	520	9.5e-52	Probable carbohydrate esterase At4g34215 OS=Arabidopsis thaliana OX=3702 GN=At4g34215 PE=1 SV=2	--	--
Cluster-3116.17419	241.335	233.063	64.2087	0	0	0	2640	6442618	XP_013761881.1	487	6.5e-46	von Willebrand factor type A domain-containing protein [Thecamonas trahens ATCC 50062]	Q54DU5	247	1.6e-19	von Willebrand factor A domain-containing protein DDB_G0292028 OS=Dictyostelium discoideum OX=44689 GN=DDB_G0292028 PE=4 SV=1	--	--
Cluster-3116.17462	606.382	490.24	158.123	0	0	0	2295	769977	XP_001434013.1	367	4.6e-32	hypothetical protein [Paramecium tetraurelia strain d4-2]	Q6NKS1	888	6.7e-94	Probable protein phosphatase 2C 65 OS=Arabidopsis thaliana OX=3702 GN=At5g01700 PE=2 SV=1	PF00481	Protein phosphatase 2C
Cluster-3116.17464	981.953	1198.59	331.656	0.654499	0	0	789	6768679	XP_014284390.1	246	1.7e-18	laccase isoform X1 [Halyomorpha halys]	P29162	874	9.7e-93	L-ascorbate oxidase homolog OS=Nicotiana tabacum OX=4097 PE=2 SV=1	PF07732//PF00394	Multicopper oxidase//Multicopper oxidase
Cluster-3116.17494	850.01	1091.45	429.317	0	0	0.379812	882	9766963	XP_018912624.1	441	4.6e-41	PREDICTED: pectinesterase-like isoform X4 [Bemisia tabaci]	Q9FJ21	740	3.7e-77	Probable pectinesterase/pectinesterase inhibitor 58 OS=Arabidopsis thaliana OX=3702 GN=PME58 PE=2 SV=1	PF01095//PF04043	Pectinesterase//Plant invertase/pectin methylesterase inhibitor
Cluster-3116.17500	3898.34	3577.91	1207.48	0	0	0	731	--	--	--	--	--	P13447	409	7.5e-39	Anther-specific protein LAT52 OS=Solanum lycopersicum OX=4081 GN=LAT52 PE=2 SV=1	--	--
Cluster-3116.17524	1843.24	1593.07	488.046	0	0	0	2358	--	--	--	--	--	Q9LVQ4	523	1.5e-51	WEB family protein At5g55860 OS=Arabidopsis thaliana OX=3702 GN=At5g55860 PE=1 SV=1	PF06009//PF05531	Laminin Domain II//Nucleopolyhedrovirus P10 protein
Cluster-3116.17527	2929.76	2332.13	693.624	0	0	0	750	9766962	XP_018912623.1	535	5e-52	PREDICTED: pectinesterase-like isoform X4 [Bemisia tabaci]	Q9FJ21	665	1.6e-68	Probable pectinesterase/pectinesterase inhibitor 58 OS=Arabidopsis thaliana OX=3702 GN=PME58 PE=2 SV=1	PF01095	Pectinesterase
Cluster-3116.17605	370.351	473.669	141.008	0	0	0	1849	--	--	--	--	--	Q9FG14	242	4.4e-19	Myosin-binding protein 7 OS=Arabidopsis thaliana OX=3702 GN=MYOB7 PE=1 SV=1	PF05094//PF08702	Late expression factor 9 (LEF-9)//Fibrinogen alpha/beta chain family
Cluster-3116.17641	529.772	382.239	110.632	0	0	0	1878	--	--	--	--	--	O22775	1909	2.2e-212	Xyloglucan 6-xylosyltransferase 2 OS=Arabidopsis thaliana OX=3702 GN=XXT2 PE=1 SV=1	PF05637	galactosyl transferase GMA12/MNN10 family
Cluster-3116.17642	688.505	526.399	172.795	0	0	0	578	--	--	--	--	--	--	--	--	--	--	--
Cluster-3116.17648	4433.57	3316.25	1003.49	0	0	0	795	--	--	--	--	--	--	--	--	--	PF02724//PF02535//PF01080//PF04147	CDC45-like protein//ZIP Zinc transporter//Presenilin//Nop14-like family
Cluster-3116.17677	662.558	439.631	94.7209	0	0	0	337	--	--	--	--	--	Q3EBF7	150	3.7e-09	Delta(8)-fatty-acid desaturase 2 OS=Arabidopsis thaliana OX=3702 GN=SLD2 PE=1 SV=1	--	--
Cluster-3116.17687	586.764	423.642	131.968	0	0	0	937	3401860	XP_004336130.1	177	2e-10	glycosyltransferase 8 domain containing protein 1, putative [Acanthamoeba castellanii str. Neff]	Q9M8J2	602	4e-61	Probable galacturonosyltransferase-like 4 OS=Arabidopsis thaliana OX=3702 GN=GATL4 PE=2 SV=1	PF01501	Glycosyl transferase family 8
Cluster-3116.17695	2255.68	1942.29	539.498	0	0.706157	1.68375	2331	12131799	XP_024505213.1	297	6.1e-24	RNA-binding protein Musashi homolog Rbp6 [Strongyloides ratti]	Q8W034	374	2.7e-34	Heterogeneous nuclear ribonucleoprotein 1 OS=Arabidopsis thaliana OX=3702 GN=RNP1 PE=1 SV=1	PF00076//PF16367	RNA recognition motif. (a.k.a. RRM, RBD, or RNP domain)//RNA recognition motif
Cluster-3116.17735	208.932	165.835	64.6564	0	0	0	1562	--	--	--	--	--	--	--	--	--	PF05739	SNARE domain
Cluster-3116.17800	987.106	752.586	242.284	0	0	0	742	--	--	--	--	--	P40973	300	3.3e-26	Pectate lyase OS=Lilium longiflorum OX=4690 PE=2 SV=1	--	--
Cluster-3116.17815	1045.45	936.106	296.492	0	0	0	1507	--	--	--	--	--	Q9FRH3	699	3.6e-72	Putative clathrin assembly protein At1g25240 OS=Arabidopsis thaliana OX=3702 GN=At1g25240 PE=3 SV=1	PF07651//PF12202	ANTH domain//Oxidative-stress-responsive kinase 1 C terminal
Cluster-3116.17818	3980.53	3382.43	988.08	0	0	0	2476	--	--	--	--	--	Q9LJU0	2076	1.3e-231	COBRA-like protein 10 OS=Arabidopsis thaliana OX=3702 GN=COBL10 PE=2 SV=1	PF00553//PF04833	Cellulose binding domain//COBRA-like protein
Cluster-3116.17822	2896.33	2425.7	780.305	0	0	0	864	--	--	--	--	--	--	--	--	--	PF03337	Poxvirus F12L protein
Cluster-3116.17887	5344.37	4621.13	1397.63	0	0	0	1529	10709796	XP_021953480.1	147	1e-06	uncharacterized protein LOC110850318 [Folsomia candida]	P40973	1313	2.3e-143	Pectate lyase OS=Lilium longiflorum OX=4690 PE=2 SV=1	PF04431	Pectate lyase, N terminus
Cluster-3116.17913	959.814	1105.78	374.919	0	0	0.759624	935	--	--	--	--	--	--	--	--	--	--	--
Cluster-3116.17940	4744.75	3553.95	1103.65	0	0	0	961	--	--	--	--	--	--	--	--	--	PF04043	Plant invertase/pectin methylesterase inhibitor
Cluster-3116.17959	11270	9520.46	2492.25	0.254071	13.1212	5.23719	2039	10180222	XP_020436662.1	1195	4e-128	P-type ATPase [Heterostelium album PN500]	Q9M2A0	2739	0	ATPase 8, plasma membrane-type OS=Arabidopsis thaliana OX=3702 GN=AHA8 PE=3 SV=1	PF00122	E1-E2 ATPase
Cluster-3116.18054	1583.77	1384.41	444.108	0	0.386129	0	2182	5865212	CEP03101.1	963	3.4e-101	hypothetical protein PBRA_009319 [Plasmodiophora brassicae]	Q3B724	2299	1.5e-257	Callose synthase 5 OS=Arabidopsis thaliana OX=3702 GN=CALS5 PE=1 SV=1	PF02364	1,3-beta-glucan synthase component
Cluster-3116.18063	841.284	662.951	200.096	0	5.52518	0	2457	7054012	KRX65164.1	441	1.3e-40	TBC1 domain family member 25 [Trichinella sp. T9]	Q1PDV6	1226	4.6e-133	Serine/threonine-protein kinase PBL27 OS=Arabidopsis thaliana OX=3702 GN=PBL27 PE=1 SV=1	PF00069//PF07714//PF15957	Protein kinase domain//Protein tyrosine kinase//Commissureless
Cluster-3116.18090	404.061	292.386	82.1453	0	0	0	599	--	--	--	--	--	--	--	--	--	--	--
Cluster-3116.18104	2311.77	2079.02	692.551	0	0	0	1471	7415982	XP_014790039.1	639	8.5e-64	PREDICTED: polygalacturonase-like, partial [Octopus bimaculoides]	Q6H9K0	798	1.2e-83	Exopolygalacturonase (Fragment) OS=Platanus acerifolia OX=140101 GN=plaa2 PE=1 SV=1	PF00295//PF14604	Glycosyl hydrolases family 28//Variant SH3 domain
Cluster-3116.18109	321.468	261.879	69.6175	0	0.320029	0.322493	2319	7865505	AMN14213.1	327	2e-27	sterol-4-alpha-carboxylate-3-dehydrogenase [Acanthamoeba castellanii]	A9X4U2	636	1.1e-64	3beta-hydroxysteroid-dehydrogenase/decarboxylase isoform 3 OS=Arabidopsis thaliana OX=3702 GN=3BETAHSD/D3 PE=2 SV=2	PF01370//PF03435//PF00106//PF01073	NAD dependent epimerase/dehydratase family//Saccharopine dehydrogenase NADP binding domain//short chain dehydrogenase//3-beta hydroxysteroid dehydrogenase/isomerase family
Cluster-3116.18122	3025.78	3366.21	1188.86	0	0	0	1430	9766970	XP_018912632.1	413	1.3e-37	PREDICTED: pectinesterase-like [Bemisia tabaci]	B2VPR8	1053	3.1e-113	Pectinesterase 2 OS=Olea europaea OX=4146 PE=1 SV=1	PF01095	Pectinesterase
Cluster-3116.18127	2733.43	2337.75	726.292	0	0	0	1650	10623657	OXA62345.1	163	1.5e-08	Pectate lyase [Folsomia candida]	P40973	1272	1.4e-138	Pectate lyase OS=Lilium longiflorum OX=4690 PE=2 SV=1	PF04431	Pectate lyase, N terminus
Cluster-3116.18150	568.021	500.349	192.373	0	0	0	595	--	--	--	--	--	--	--	--	--	PF04537	Herpesvirus UL55 protein
Cluster-3116.18181	498.02	450.673	120.317	0	0	0	1540	--	--	--	--	--	Q8GX47	879	5e-93	Putative clathrin assembly protein At4g02650 OS=Arabidopsis thaliana OX=3702 GN=At4g02650 PE=2 SV=2	PF02443//PF07651	Circovirus capsid protein//ANTH domain
Cluster-3116.18184	101.171	124.749	105.143	0	0	0	569	--	--	--	--	--	--	--	--	--	--	--
Cluster-3116.18191	5266.87	4611.33	1521.96	0	0	0	1024	11966301	PRP80204.1	206	9.6e-14	hypothetical protein PROFUN_12162 [Planoprotostelium fungivorum]	Q03411	644	5.9e-66	Sucrose transport protein OS=Spinacia oleracea OX=3562 PE=2 SV=1	--	--
Cluster-3116.18233	1026.03	896.981	262.064	0	0	0	1053	--	--	--	--	--	Q5XV67	512	1.2e-50	Protein DMP7 OS=Arabidopsis thaliana OX=3702 GN=DMP7 PE=2 SV=1	PF04509	CheC-like family
Cluster-3116.18237	1399.63	1157.32	356.425	0	0	0	2398	3996547	ETO13394.1	288	7e-23	hypothetical protein RFI_23983 [Reticulomyxa filosa]	Q8VZF6	152	1.6e-08	Protein ENHANCED DISEASE RESISTANCE 2-like OS=Arabidopsis thaliana OX=3702 GN=EDR2L PE=2 SV=1	--	--
Cluster-3116.18262	2398.88	1959.08	582.138	0	0	0	715	--	--	--	--	--	--	--	--	--	--	--
Cluster-3116.18299	5608.54	7157.79	2395.79	0	0	0	1975	9910827	XP_019626948.1	558	2.8e-54	PREDICTED: uncharacterized protein LOC109471909 [Branchiostoma belcheri]	A3DH97	591	1.6e-59	Anti-sigma-I factor RsgI6 OS=Clostridium thermocellum (strain ATCC 27405 / DSM 1237 / NBRC 103400 / NCIMB 10682 / NRRL B-4536 / VPI 7372) OX=203119 GN=rsgI6 PE=1 SV=1	PF00331//PF02449	Glycosyl hydrolase family 10//Beta-galactosidase
Cluster-3116.18300	691.887	26.7126	22.2633	0	0	0.393781	965	--	--	--	--	--	P29162	935	1e-99	L-ascorbate oxidase homolog OS=Nicotiana tabacum OX=4097 PE=2 SV=1	PF07731	Multicopper oxidase
Cluster-3116.18304	1151.59	846.63	201.368	0	0	0	396	--	--	--	--	--	P29162	267	1.2e-22	L-ascorbate oxidase homolog OS=Nicotiana tabacum OX=4097 PE=2 SV=1	PF01690//PF07732	Potato leaf roll virus readthrough protein//Multicopper oxidase
Cluster-3116.18307	9285.85	8982.65	2500.17	0.654499	11.9072	7.49464	1803	5927372	CEM04768.1	307	3.3e-25	unnamed protein product [Vitrella brassicaformis CCMP3155]	P29162	2028	3.4e-226	L-ascorbate oxidase homolog OS=Nicotiana tabacum OX=4097 PE=2 SV=1	PF00394//PF07732//PF07731	Multicopper oxidase//Multicopper oxidase//Multicopper oxidase
Cluster-3116.18315	1227.53	940.305	282.994	0	0	0	1476	8141190	KYQ93387.1	520	5.4e-50	protein serine..threonine kinase [Tieghemostelium lacteum]	Q54R82	509	3.8e-50	Mitogen-activated protein kinase kinase kinase A OS=Dictyostelium discoideum OX=44689 GN=mkkA PE=1 SV=2	PF00069//PF07714//PF06293	Protein kinase domain//Protein tyrosine kinase//Lipopolysaccharide kinase (Kdo/WaaP) family
Cluster-3116.18333	1139.29	1208.36	375.26	0.427711	0	0	382	--	--	--	--	--	P15722	521	4e-52	Probable pectate lyase P59 OS=Solanum lycopersicum OX=4081 GN=LAT59 PE=2 SV=1	--	--
Cluster-3116.18334	909.94	995.022	326.763	0	0.953024	0	426	--	--	--	--	--	P15722	611	1.6e-62	Probable pectate lyase P59 OS=Solanum lycopersicum OX=4081 GN=LAT59 PE=2 SV=1	--	--
Cluster-3116.18343	300.83	286.247	99.5377	0	0	0	1242	6748846	XP_014259377.1	183	5.4e-11	reticulon-1-A isoform X3 [Cimex lectularius]	Q9FFS0	684	1.6e-70	Reticulon-like protein B4 OS=Arabidopsis thaliana OX=3702 GN=RTNLB4 PE=1 SV=1	--	--
Cluster-3116.18349	485.657	332.664	96.6667	0	0	0	491	--	--	--	--	--	--	--	--	--	--	--
Cluster-3116.18352	3724.78	3778.56	1404.57	0	13.9539	1.16737	1203	6388210	XP_013394317.1	971	2.2e-102	sphingolipid delta..4..-desaturase DES1 [Lingula anatina]	Q6H5U3	1396	4.4e-153	Sphingolipid delta(4)-desaturase DES1-like OS=Oryza sativa subsp. japonica OX=39947 GN=Os02g0639600 PE=2 SV=1	PF00487	Fatty acid desaturase
Cluster-3116.18364	785.977	618.228	170.532	0	0	0	3571	9992670	XP_019864402.1	220	8e-15	PREDICTED: tetratricopeptide repeat protein 1-like isoform X2 [Amphimedon queenslandica]	F4IRM4	1819	1.2e-201	Protein PHOX1 OS=Arabidopsis thaliana OX=3702 GN=PHOX1 PE=1 SV=1	PF13371//PF08092//PF06881//PF00564//PF09055//PF00515//PF13414	Tetratricopeptide repeat//Magi peptide toxin family//RNA polymerase II transcription factor SIII (Elongin) subunit A//PB1 domain//Nickel-containing superoxide dismutase//Tetratricopeptide repeat//TPR repeat
Cluster-3116.18379	1411.49	1251.98	334.654	0	0	0	3084	6059723	KNC83880.1	497	5.2e-47	TKL..IRAK protein kinase [Sphaeroforma arctica JP610]	Q9LK43	2162	1.7e-241	Receptor-like kinase TMK4 OS=Arabidopsis thaliana OX=3702 GN=TMK4 PE=1 SV=1	PF07714//PF00069//PF13855//PF00560	Protein tyrosine kinase//Protein kinase domain//Leucine rich repeat//Leucine Rich Repeat
Cluster-3116.18384	551.735	392.509	117.719	0	0	0	934	4727398	CDS34248.1	274	1.1e-21	calmodulin [Hymenolepis microstoma]	Q9LNE7	540	6.2e-54	Calmodulin-like protein 7 OS=Arabidopsis thaliana OX=3702 GN=CML7 PE=2 SV=1	PF13499//PF13405//PF10591//PF00404//PF00036//PF13833//PF13202//PF12763	EF-hand domain pair//EF-hand domain//Secreted protein acidic and rich in cysteine Ca binding region//Dockerin type I repeat//EF hand//EF-hand domain pair//EF hand//Cytoskeletal-regulatory complex EF hand
Cluster-3116.18385	590.251	477.511	144.928	0	0	0	1674	11522366	XP_022907417.1	530	4.2e-51	palmitoyltransferase ZDHHC18 [Onthophagus taurus]	Q5PNZ1	1077	5.9e-116	Probable protein S-acyltransferase 3 OS=Arabidopsis thaliana OX=3702 GN=PAT03 PE=2 SV=1	PF01529	DHHC palmitoyltransferase
Cluster-3116.18391	8303.83	7060.96	1938.17	0	0	0	1734	9766970	XP_018912632.1	793	1.4e-81	PREDICTED: pectinesterase-like [Bemisia tabaci]	Q3E8Z8	1321	3.1e-144	Putative pectinesterase/pectinesterase inhibitor 28 OS=Arabidopsis thaliana OX=3702 GN=PME28 PE=2 SV=1	PF04043//PF01095	Plant invertase/pectin methylesterase inhibitor//Pectinesterase
Cluster-3116.18407	238.428	201.612	60.809	0	0	0	1820	5378579	KJE95471.1	813	7e-84	UDP-glucuronat epimerase [Capsaspora owczarzaki ATCC 30864]	Q9LPC1	1570	4.4e-173	UDP-glucuronate 4-epimerase 2 OS=Arabidopsis thaliana OX=3702 GN=GAE2 PE=2 SV=1	PF00106//PF01073//PF01370//PF07992//PF08241//PF00070	short chain dehydrogenase//3-beta hydroxysteroid dehydrogenase/isomerase family//NAD dependent epimerase/dehydratase family//Pyridine nucleotide-disulphide oxidoreductase//Methyltransferase domain//Pyridine nucleotide-disulphide oxidoreductase
Cluster-3116.18414	86.5283	92.9551	31.4449	0	0	0	429	--	--	--	--	--	P15722	250	1.2e-20	Probable pectate lyase P59 OS=Solanum lycopersicum OX=4081 GN=LAT59 PE=2 SV=1	PF04431	Pectate lyase, N terminus
Cluster-3116.18469	1080.43	842.788	194.248	0	0	0	3469	6038876	KNC51059.1	472	4.7e-44	glycosyltransferase [Thecamonas trahens ATCC 50062]	Q9ZQB9	2418	3.9e-271	Probable xyloglucan glycosyltransferase 12 OS=Arabidopsis thaliana OX=3702 GN=CSLC12 PE=1 SV=1	PF05478//PF01384//PF13506	Prominin//Phosphate transporter family//Glycosyl transferase family 21
Cluster-3116.18512	372.711	287.592	89.7075	0	0	0	518	--	--	--	--	--	--	--	--	--	PF01199//PF14604	Ribosomal protein L34e//Variant SH3 domain
Cluster-3116.18523	838.186	606.629	175.889	0	0	0	534	--	--	--	--	--	Q8L9P8	137	1.9e-07	Protein RALF-like 33 OS=Arabidopsis thaliana OX=3702 GN=RALFL33 PE=2 SV=1	--	--
Cluster-3116.18526	222.318	182.632	60.7014	0	0	0	2525	2507137	XP_003290493.1	568	2.5e-55	hypothetical protein DICPUDRAFT_95153 [Dictyostelium purpureum]	Q9SA05	1956	1.1e-217	Potassium transporter 10 OS=Arabidopsis thaliana OX=3702 GN=POT10 PE=2 SV=2	PF02705//PF11629	K+ potassium transporter//C terminal SARAH domain of Mst1
Cluster-3116.18529	2242.61	2198.12	811.544	0	0	0	781	--	--	--	--	--	P13447	387	2.8e-36	Anther-specific protein LAT52 OS=Solanum lycopersicum OX=4081 GN=LAT52 PE=2 SV=1	--	--
Cluster-3116.18539	2793.85	2039.69	764.63	0	0	0.644987	860	--	--	--	--	--	Q9C8X2	453	6.9e-44	Sucrose transport protein SUC5 OS=Arabidopsis thaliana OX=3702 GN=SUC5 PE=1 SV=1	--	--
Cluster-3116.18575	804.754	694.847	218.421	0.90857	1.15839	0	2866	5931531	CEL98448.1	1033	3.4e-109	unnamed protein product [Vitrella brassicaformis CCMP3155]	Q6Z8C8	1284	1e-139	Cyclin-dependent kinase F-4 OS=Oryza sativa subsp. japonica OX=39947 GN=CDKF-4 PE=2 SV=1	PF07714//PF00069//PF04647	Protein tyrosine kinase//Protein kinase domain//Accessory gene regulator B
Cluster-3116.18592	3608.44	4042.93	1241.78	0	0	0.379812	2001	2508215	XP_003291571.1	1050	2.5e-111	hypothetical protein DICPUDRAFT_49927 [Dictyostelium purpureum]	O48651	1911	1.4e-212	Squalene monooxygenase OS=Panax ginseng OX=4054 PE=2 SV=1	PF12831//PF05834//PF01494//PF07992//PF01266//PF01134//PF00070//PF02558//PF08491//PF01210	FAD dependent oxidoreductase//Lycopene cyclase protein//FAD binding domain//Pyridine nucleotide-disulphide oxidoreductase//FAD dependent oxidoreductase//Glucose inhibited division protein A//Pyridine nucleotide-disulphide oxidoreductase//Ketopantoate reductase PanE/ApbA//Squalene epoxidase//NAD-dependent glycerol-3-phosphate dehydrogenase N-terminus
Cluster-3116.18607	8212.02	7220.74	2293.95	0	0.386129	0.759624	1159	5927372	CEM04768.1	214	1.3e-14	unnamed protein product [Vitrella brassicaformis CCMP3155]	P29162	1415	2.6e-155	L-ascorbate oxidase homolog OS=Nicotiana tabacum OX=4097 PE=2 SV=1	PF07731//PF00394	Multicopper oxidase//Multicopper oxidase
Cluster-3116.18612	1079.81	702.216	230.364	0	0	0	564	--	--	--	--	--	--	--	--	--	--	--
Cluster-3116.18679	1934.04	1849.52	610.844	0	0	0.393781	856	--	--	--	--	--	P15722	471	5.7e-46	Probable pectate lyase P59 OS=Solanum lycopersicum OX=4081 GN=LAT59 PE=2 SV=1	--	--
Cluster-3116.18699	575.635	552.406	153.87	0	0	0	419	9766970	XP_018912632.1	137	3.9e-06	PREDICTED: pectinesterase-like [Bemisia tabaci]	Q42920	227	5.4e-18	Pectinesterase/pectinesterase inhibitor OS=Medicago sativa OX=3879 PE=2 SV=1	PF01095	Pectinesterase
Cluster-3116.18726	5415.49	5077.63	1515.79	0	0	0.759624	581	--	--	--	--	--	P15722	792	2.3e-83	Probable pectate lyase P59 OS=Solanum lycopersicum OX=4081 GN=LAT59 PE=2 SV=1	--	--
Cluster-3116.18730	7516.45	6419.28	1912.43	0.581321	28.4922	0	2341	9766970	XP_018912632.1	961	6.2e-101	PREDICTED: pectinesterase-like [Bemisia tabaci]	Q9SMY6	1442	3.9e-158	Putative pectinesterase/pectinesterase inhibitor 45 OS=Arabidopsis thaliana OX=3702 GN=PME45 PE=2 SV=1	PF01095//PF04043//PF09307	Pectinesterase//Plant invertase/pectin methylesterase inhibitor//CLIP, MHC2 interacting
Cluster-3116.18735	10620.5	8642.76	3037.82	0.254071	0.772257	0	1435	--	--	--	--	--	P15722	1237	1.4e-134	Probable pectate lyase P59 OS=Solanum lycopersicum OX=4081 GN=LAT59 PE=2 SV=1	--	--
Cluster-3116.18789	3048.98	2428.7	813.855	0	0	0	790	--	--	--	--	--	--	--	--	--	--	--
Cluster-3116.18857	4016.1	3642.61	955.633	0	0	0	2893	9766970	XP_018912632.1	888	2.2e-92	PREDICTED: pectinesterase-like [Bemisia tabaci]	Q3E8Z8	1460	4e-160	Putative pectinesterase/pectinesterase inhibitor 28 OS=Arabidopsis thaliana OX=3702 GN=PME28 PE=2 SV=1	PF01095//PF04043	Pectinesterase//Plant invertase/pectin methylesterase inhibitor
Cluster-3116.18865	284.706	287.744	90.3603	0	0	0	1901	5277604	XP_004346244.2	442	7.7e-41	protein kinase [Capsaspora owczarzaki ATCC 30864]	Q9LQQ8	1184	2.6e-128	Probable serine/threonine-protein kinase PBL5 OS=Arabidopsis thaliana OX=3702 GN=PBL5 PE=2 SV=1	PF00069//PF00664//PF01534//PF07714	Protein kinase domain//ABC transporter transmembrane region//Frizzled/Smoothened family membrane region//Protein tyrosine kinase
Cluster-3116.18877	3145.82	2925.95	770.008	0	0	0.322493	912	7415982	XP_014790039.1	273	1.5e-21	PREDICTED: polygalacturonase-like, partial [Octopus bimaculoides]	Q39766	335	3.5e-30	Polygalacturonase OS=Gossypium barbadense OX=3634 GN=G9 PE=2 SV=1	PF00295	Glycosyl hydrolases family 28
Cluster-3116.18878	1611.24	2250.83	745.555	0	0	0	864	7415982	XP_014790039.1	506	1.3e-48	PREDICTED: polygalacturonase-like, partial [Octopus bimaculoides]	P35337	575	5e-58	Polygalacturonase OS=Brassica napus OX=3708 PE=2 SV=1	PF00295	Glycosyl hydrolases family 28
Cluster-3116.18880	3331.24	3403.55	1096.6	3.40024	30.1209	11.4433	1357	10180222	XP_020436662.1	566	2.3e-55	P-type ATPase [Heterostelium album PN500]	Q9M2A0	1240	6.1e-135	ATPase 8, plasma membrane-type OS=Arabidopsis thaliana OX=3702 GN=AHA8 PE=3 SV=1	PF03650	Uncharacterised protein family (UPF0041)
Cluster-3116.18903	673.639	552.586	183.573	0	0	0	2216	6042113	KNC54296.1	254	5.7e-19	hypothetical protein AMSG_10276 [Thecamonas trahens ATCC 50062]	Q9FMV3	1502	4.1e-165	CBS domain-containing protein CBSCBSPB1 OS=Arabidopsis thaliana OX=3702 GN=CBSCBSPB1 PE=1 SV=1	PF00564	PB1 domain
Cluster-3116.18913	2563.16	2186.74	474.989	0	0	0	1592	11973557	PRP87460.1	340	4.3e-29	putative leucine-rich repeat receptor-like protein kinase [Planoprotostelium fungivorum]	O81765	1019	3e-109	Pollen-specific leucine-rich repeat extensin-like protein 4 OS=Arabidopsis thaliana OX=3702 GN=PEX4 PE=2 SV=1	PF00560//PF03661//PF13855	Leucine Rich Repeat//Uncharacterised protein family (UPF0121)//Leucine rich repeat
Cluster-3116.18954	928.857	1027.56	369.411	0	0	0	877	--	--	--	--	--	Q9FG14	147	2.2e-08	Myosin-binding protein 7 OS=Arabidopsis thaliana OX=3702 GN=MYOB7 PE=1 SV=1	PF17060//PF00165//PF05279	Monopolar spindle protein 2//Bacterial regulatory helix-turn-helix proteins, AraC family//Aspartyl beta-hydroxylase N-terminal region
Cluster-3116.18991	518.229	380.169	126.289	0	0	0	1359	11114680	XP_022298287.1	222	1.8e-15	monoacylglycerol lipase abhd6-B-like [Crassostrea virginica]	Q1LZ86	211	1.3e-15	Monoacylglycerol lipase ABHD6 OS=Bos taurus OX=9913 GN=ABHD6 PE=2 SV=1	PF00326//PF01738//PF02129	Prolyl oligopeptidase family//Dienelactone hydrolase family//X-Pro dipeptidyl-peptidase (S15 family)
Cluster-3116.18996	7243.99	6249.87	1929.88	0.981748	0.703803	0.322493	1678	1141659	EDV28853.1	948	1.4e-99	hypothetical protein TRIADDRAFT_36979 [Trichoplax adhaerens]	Q43469	1736	2.3e-192	Delta(8)-fatty-acid desaturase OS=Helianthus annuus OX=4232 GN=sld1 PE=1 SV=1	PF00487	Fatty acid desaturase
Cluster-3116.19000	2643.09	2327.12	660.9	0	0.386129	0.393781	932	3264999	ELR15390.1	486	3e-46	hydroxymethylglutarylCoA reductase ..NADPH.., putative [Acanthamoeba castellanii str. Neff]	P29057	1098	1.2e-118	3-hydroxy-3-methylglutaryl-coenzyme A reductase 1 OS=Hevea brasiliensis OX=3981 GN=HMGR1 PE=2 SV=1	PF00368	Hydroxymethylglutaryl-coenzyme A reductase
Cluster-3116.19008	118.196	126.636	37.5439	0	0	0	2039	9952591	XP_019759707.1	537	8e-52	PREDICTED: palmitoyltransferase ZDHHC18 isoform X1 [Dendroctonus ponderosae]	Q9M1K5	1212	1.6e-131	Probable protein S-acyltransferase 4 OS=Arabidopsis thaliana OX=3702 GN=PAT04 PE=2 SV=1	PF04088//PF03419//PF01080//PF01529//PF05296	Peroxin 13, N-terminal region//Sporulation factor SpoIIGA//Presenilin//DHHC palmitoyltransferase//Taste receptor protein (TAS2R)
Cluster-3116.19012	502.281	394.782	106.981	0	0	0	1420	9766970	XP_018912632.1	747	2.5e-76	PREDICTED: pectinesterase-like [Bemisia tabaci]	Q3E8Z8	942	2.3e-100	Putative pectinesterase/pectinesterase inhibitor 28 OS=Arabidopsis thaliana OX=3702 GN=PME28 PE=2 SV=1	PF01095//PF11590	Pectinesterase//DNA polymerase catalytic subunit Pol
Cluster-3116.19022	319.675	222.357	72.228	0	0	0	2234	1432021	EEA07589.1	152	3.8e-07	hypothetical protein, conserved [Cryptosporidium muris RN66]	O23144	985	3.7e-105	Proton pump-interactor 1 OS=Arabidopsis thaliana OX=3702 GN=PPI1 PE=1 SV=2	--	--
Cluster-3116.19025	494.6	457.275	138.587	0	0	0	1358	11974447	PRP88350.1	289	3e-23	NB-ARC domain-containing protein [Planoprotostelium fungivorum]	O48716	1333	1e-145	Protein JINGUBANG OS=Arabidopsis thaliana OX=3702 GN=JGB PE=1 SV=1	PF00400	WD domain, G-beta repeat
Cluster-3116.19046	5023.33	3772.57	1007.65	0	0.386129	0	1758	9739609	XP_018916696.1	454	2.9e-42	PREDICTED: glucan endo-1,3-beta-glucosidase, basic vacuolar isoform-like [Bemisia tabaci]	P52409	1099	1.8e-118	Glucan endo-1,3-beta-glucosidase OS=Triticum aestivum OX=4565 GN=GLC1 PE=2 SV=1	PF09296//PF00332//PF02159	NADH pyrophosphatase-like rudimentary NUDIX domain//Glycosyl hydrolases family 17//Oestrogen receptor
Cluster-3116.19086	819.602	870.309	267.883	0	0.386129	0	479	--	--	--	--	--	Q00624	495	5.2e-49	L-ascorbate oxidase homolog OS=Brassica napus OX=3708 GN=Bp10 PE=2 SV=1	PF07731	Multicopper oxidase
Cluster-3116.19097	802.887	657.227	221.982	0	0	0	2257	3264580	ELR14971.1	859	4e-89	potassium transporter subfamily protein [Acanthamoeba castellanii str. Neff]	Q5JK32	1982	9.2e-221	Potassium transporter 5 OS=Oryza sativa subsp. japonica OX=39947 GN=HAK5 PE=2 SV=2	PF02705	K+ potassium transporter
Cluster-3116.19111	6771.11	6454.43	2078.05	0.327249	0	0.322493	1339	9727615	XP_018898615.1	1459	6.4e-159	PREDICTED: delta..12..-fatty-acid desaturase FAD2-like [Bemisia tabaci]	Q8GZC3	1554	2.3e-171	Delta(12)-fatty-acid desaturase FAD2 OS=Vernicia fordii OX=73154 GN=FAD2 PE=1 SV=1	PF00487//PF11960	Fatty acid desaturase//Domain of unknown function (DUF3474)
Cluster-3116.19148	2376.62	2102.57	702.831	0	2.23785	0	1693	6285140	XP_013290547.1	710	5.7e-72	mo25-like protein [Necator americanus]	Q9FGK3	1153	9.3e-125	Putative MO25-like protein At5g47540 OS=Arabidopsis thaliana OX=3702 GN=At5g47540 PE=2 SV=1	PF01335	Death effector domain
Cluster-3116.19159	1427.73	1315.51	403.466	0	1.54451	0	1902	5380253	KJE97031.1	287	7.2e-23	TKL..IRAK protein kinase [Capsaspora owczarzaki ATCC 30864]	Q40902	997	1.3e-106	Pollen receptor-like kinase 1 OS=Petunia integrifolia OX=4103 GN=PRK1 PE=1 SV=1	PF07714//PF13855//PF00069//PF00560	Protein tyrosine kinase//Leucine rich repeat//Protein kinase domain//Leucine Rich Repeat
Cluster-3116.19190	776.633	634.413	171.127	0	0	0	2819	10711648	XP_021960640.1	437	4.3e-40	cation..H..+.. antiporter 18-like [Folsomia candida]	Q9SIT5	1261	4.6e-137	Cation/H(+) antiporter 15 OS=Arabidopsis thaliana OX=3702 GN=CHX15 PE=2 SV=1	PF00999	Sodium/hydrogen exchanger family
Cluster-3116.19245	672.138	1490.3	572.069	0	0	0	585	9766960	XP_018912620.1	519	2.8e-50	PREDICTED: pectinesterase-like isoform X2 [Bemisia tabaci]	Q9FJ21	687	3.5e-71	Probable pectinesterase/pectinesterase inhibitor 58 OS=Arabidopsis thaliana OX=3702 GN=PME58 PE=2 SV=1	PF01095	Pectinesterase
Cluster-3116.19246	23231.5	18693.8	5558.89	0	0	0	1911	9766962	XP_018912623.1	780	4.9e-80	PREDICTED: pectinesterase-like isoform X4 [Bemisia tabaci]	Q9FJ21	1264	1.4e-137	Probable pectinesterase/pectinesterase inhibitor 58 OS=Arabidopsis thaliana OX=3702 GN=PME58 PE=2 SV=1	PF01496//PF04043//PF01095	V-type ATPase 116kDa subunit family//Plant invertase/pectin methylesterase inhibitor//Pectinesterase
Cluster-3116.19278	4130.26	3465.03	959.111	0	0	0	1206	9766970	XP_018912632.1	373	4.9e-33	PREDICTED: pectinesterase-like [Bemisia tabaci]	Q3E8Z8	786	2.4e-82	Putative pectinesterase/pectinesterase inhibitor 28 OS=Arabidopsis thaliana OX=3702 GN=PME28 PE=2 SV=1	PF01095//PF04043	Pectinesterase//Plant invertase/pectin methylesterase inhibitor
Cluster-3116.19287	192.877	140.227	47.4091	0	0	0	512	--	--	--	--	--	--	--	--	--	--	--
Cluster-3116.19292	353.302	335.139	105.098	0	0	0	570	5927372	CEM04768.1	202	1.6e-13	unnamed protein product [Vitrella brassicaformis CCMP3155]	P29162	718	8.6e-75	L-ascorbate oxidase homolog OS=Nicotiana tabacum OX=4097 PE=2 SV=1	PF00394//PF07732	Multicopper oxidase//Multicopper oxidase
Cluster-3116.19301	5360.5	5535.28	1331.4	1.08221	1.60014	2.22011	1722	8136393	KYQ88590.1	1144	2.8e-122	P-type ATPase [Tieghemostelium lacteum]	Q9SH76	2316	1.3e-259	ATPase 6, plasma membrane-type OS=Arabidopsis thaliana OX=3702 GN=AHA6 PE=2 SV=1	PF00122	E1-E2 ATPase
Cluster-3116.19323	3187.27	3126.15	1103.37	0	0.703803	0	2049	11326755	XP_022789937.1	664	1.5e-66	omega-6 fatty acid desaturase, endoplasmic reticulum isozyme 1-like [Stylophora pistillata]	P48626	1498	1.1e-164	Omega-3 fatty acid desaturase, endoplasmic reticulum OS=Nicotiana tabacum OX=4097 GN=FAD3 PE=2 SV=1	PF00487//PF11960	Fatty acid desaturase//Domain of unknown function (DUF3474)
Cluster-3116.19369	4255.91	2855.13	810.377	0	0	0	937	--	--	--	--	--	Q3E8Z8	380	2.2e-35	Putative pectinesterase/pectinesterase inhibitor 28 OS=Arabidopsis thaliana OX=3702 GN=PME28 PE=2 SV=1	PF01496//PF04043	V-type ATPase 116kDa subunit family//Plant invertase/pectin methylesterase inhibitor
Cluster-3116.19391	5318.99	4211.53	1209.87	0	0	0	1047	8139112	KYQ91309.1	416	4.4e-38	suc1-sucrose proton symporter [Tieghemostelium lacteum]	Q9ZVK6	850	7.8e-90	Sucrose transport protein SUC8 OS=Arabidopsis thaliana OX=3702 GN=SUC8 PE=1 SV=1	PF02990	Endomembrane protein 70
Cluster-3116.19478	128.526	70.5174	19.5503	0	0	0	351	--	--	--	--	--	P15722	219	3.8e-17	Probable pectate lyase P59 OS=Solanum lycopersicum OX=4081 GN=LAT59 PE=2 SV=1	PF04431	Pectate lyase, N terminus
Cluster-3116.19481	1143.6	963.774	266.608	0	3.26403	0.716274	2501	11972590	PRP86493.1	205	3.1e-13	ANTH domain-containing protein [Planoprotostelium fungivorum]	Q9SA65	1314	2.9e-143	Putative clathrin assembly protein At1g03050 OS=Arabidopsis thaliana OX=3702 GN=At1g03050 PE=2 SV=1	PF07651	ANTH domain
Cluster-3116.19490	970.071	852.049	248.632	0	0	0	896	7094944	KRY06097.1	394	1.3e-35	Peroxidase 42 [Trichinella patagoniensis]	Q9FJR1	792	3.5e-83	Peroxidase 65 OS=Arabidopsis thaliana OX=3702 GN=PER65 PE=2 SV=2	PF00141	Peroxidase
Cluster-3116.19513	120.175	115.381	64.4677	0	0.772257	0	841	5376191	KJE93083.1	486	2.7e-46	phosphate transporter [Capsaspora owczarzaki ATCC 30864]	Q494P0	994	1.3e-106	Probable inorganic phosphate transporter 1-7 OS=Arabidopsis thaliana OX=3702 GN=PHT1-7 PE=2 SV=2	PF00083//PF03137//PF07690	Sugar (and other) transporter//Organic Anion Transporter Polypeptide (OATP) family//Major Facilitator Superfamily
Cluster-3116.19536	2841.33	2393.89	759.858	0	1.34151	0	1748	2458244	EGD76060.1	817	2.3e-84	cysteine proteinase [Salpingoeca rosetta]	Q9FMH8	1597	3.1e-176	Probable cysteine protease RD21B OS=Arabidopsis thaliana OX=3702 GN=RD21B PE=1 SV=1	PF03051//PF00112	Peptidase C1-like family//Papain family cysteine protease
Cluster-3116.19569	227.006	205.577	65.6071	0	0	0	2976	5820975	XP_012759509.1	304	1.2e-24	hypothetical protein SAMD00019534_006220 [Acytostelium subglobosum LB1]	Q9FG77	740	1.3e-76	Probable WRKY transcription factor 2 OS=Arabidopsis thaliana OX=3702 GN=WRKY2 PE=1 SV=1	PF01529//PF03106	DHHC palmitoyltransferase//WRKY DNA -binding domain
Cluster-3116.19577	13440.2	12887.6	4253.85	0	0	0.702305	1380	7415982	XP_014790039.1	920	2.1e-96	PREDICTED: polygalacturonase-like, partial [Octopus bimaculoides]	Q05967	1014	9.9e-109	Polygalacturonase OS=Nicotiana tabacum OX=4097 GN=PG1 PE=2 SV=1	PF00295	Glycosyl hydrolases family 28
Cluster-3116.19599	824.22	684.941	198.26	0	0	0	1039	7415963	XP_014790016.1	340	2.8e-29	PREDICTED: glycosyltransferase 8 domain-containing protein 1-like isoform X1 [Octopus bimaculoides]	Q9M8J2	1239	6.1e-135	Probable galacturonosyltransferase-like 4 OS=Arabidopsis thaliana OX=3702 GN=GATL4 PE=2 SV=1	PF01501	Glycosyl transferase family 8
Cluster-3116.19605	421.584	654.163	70.4516	0	0	0	6693	--	--	--	--	--	P36309	1678	4.9e-185	Genome polyprotein OS=Apple stem grooving virus (strain P-209) OX=36402 PE=3 SV=1	PF01660//PF00978//PF05892//PF01443	Viral methyltransferase//RNA dependent RNA polymerase//Trichovirus coat protein//Viral (Superfamily 1) RNA helicase
Cluster-3116.19606	1476.5	1290.8	366.557	0	0	0	2405	11317240	XP_022779364.1	267	1.9e-20	glycerophosphodiester phosphodiesterase GDPD6-like isoform X2 [Stylophora pistillata]	Q9LVN0	1798	2.1e-199	Glycerophosphodiester phosphodiesterase GDPDL7 OS=Arabidopsis thaliana OX=3702 GN=GDPDL7 PE=2 SV=1	PF03009	Glycerophosphoryl diester phosphodiesterase family
Cluster-3116.19687	1253.95	996.273	330.708	0	0	0	1031	11811093	XP_023711522.1	196	1.4e-12	multiple C2 and transmembrane domain-containing protein-like isoform X1 [Cryptotermes secundus]	Q9LVH4	669	7.5e-69	Protein C2-DOMAIN ABA-RELATED 4 OS=Arabidopsis thaliana OX=3702 GN=CAR4 PE=1 SV=1	PF00168	C2 domain
Cluster-3116.19690	1297.36	1305.8	439.353	0	0	0	1540	7095401	KRY06522.1	855	8e-89	S-adenosylmethionine decarboxylase proenzyme [Trichinella patagoniensis]	Q42679	1285	4.2e-140	S-adenosylmethionine decarboxylase proenzyme OS=Catharanthus roseus OX=4058 GN=SAMDC PE=1 SV=1	PF01536	Adenosylmethionine decarboxylase
Cluster-3116.19717	119.454	147.506	47.8046	0	0	0	365	9766970	XP_018912632.1	329	1.9e-28	PREDICTED: pectinesterase-like [Bemisia tabaci]	Q43043	417	4.4e-40	Pectinesterase OS=Petunia integrifolia OX=4103 GN=PPE1 PE=2 SV=1	PF01095	Pectinesterase
Cluster-3116.19751	99.6263	80.0223	26.9151	0	0	0	471	--	--	--	--	--	Q9M373	176	5e-12	Arabinogalactan protein 20 OS=Arabidopsis thaliana OX=3702 GN=AGP20 PE=1 SV=1	--	--
Cluster-3116.19754	1192.73	945.043	280.169	0.327249	0	0	2808	947683	XP_001686160.1	217	1.4e-14	conserved hypothetical protein [Leishmania major strain Friedlin]	O48724	1501	6.8e-165	Protein WEAK CHLOROPLAST MOVEMENT UNDER BLUE LIGHT 1 OS=Arabidopsis thaliana OX=3702 GN=WEB1 PE=1 SV=1	PF05440//PF00660	Tetrahydromethanopterin S-methyltransferase subunit B//Seripauperin and TIP1 family
Cluster-3116.19773	1501.57	1454.16	399.772	0	0	0	3601	3562392	XP_004993049.1	710	1.2e-71	cenpe protein [Salpingoeca rosetta]	Q7X7H4	1345	1.1e-146	Kinesin-like protein KIN-7F OS=Oryza sativa subsp. japonica OX=39947 GN=KIN7F PE=1 SV=2	PF00225//PF06305//PF12297//PF06423//PF08043	Kinesin motor domain//Protein of unknown function (DUF1049)//Ellis van Creveld protein 2 like protein//GWT1//Xin repeat
Cluster-3116.19783	6739.2	4693.56	1529.8	0	0	0	1215	--	--	--	--	--	--	--	--	--	--	--
Cluster-3116.19813	1683.9	1543.63	461.203	0	0	0	919	--	--	--	--	--	Q00624	685	9.3e-71	L-ascorbate oxidase homolog OS=Brassica napus OX=3708 GN=Bp10 PE=2 SV=1	PF07731	Multicopper oxidase
Cluster-3116.19814	146.669	186.088	87.0144	0	0	0	729	--	--	--	--	--	P29162	868	4.5e-92	L-ascorbate oxidase homolog OS=Nicotiana tabacum OX=4097 PE=2 SV=1	PF07731	Multicopper oxidase
Cluster-3116.19828	1065	808.296	248.294	0	0.386129	0	1990	--	--	--	--	--	--	--	--	--	PF00951	Arterivirus GL envelope glycoprotein
Cluster-3116.19837	856.069	1013.26	349.115	0	0	0	1577	9727615	XP_018898615.1	1522	3.7e-166	PREDICTED: delta..12..-fatty-acid desaturase FAD2-like [Bemisia tabaci]	Q8GZC3	1711	1.7e-189	Delta(12)-fatty-acid desaturase FAD2 OS=Vernicia fordii OX=73154 GN=FAD2 PE=1 SV=1	PF00487//PF11960//PF02805	Fatty acid desaturase//Domain of unknown function (DUF3474)//Metal binding domain of Ada
Cluster-3116.19844	3292.91	2827.52	935.589	0	0.386129	0	1166	--	--	--	--	--	P27061	580	1.8e-58	Acid phosphatase 1 OS=Solanum lycopersicum OX=4081 GN=APS1 PE=2 SV=1	PF03767	HAD superfamily, subfamily IIIB (Acid phosphatase)
Cluster-3116.19912	1852.61	1347.81	496.986	0	0	0	1060	10732521	XP_021964596.1	160	2.1e-08	intersectin-2-like isoform X1 [Folsomia candida]	Q9SSL1	479	8.3e-47	Protein C2-DOMAIN ABA-RELATED 7 OS=Arabidopsis thaliana OX=3702 GN=CAR7 PE=1 SV=1	PF00168	C2 domain
Cluster-3116.19952	1527.95	1231.61	366.112	0	0	0	2757	5381496	KJE98274.1	461	7e-43	TKL..IRAK protein kinase [Capsaspora owczarzaki ATCC 30864]	Q8S8S7	912	1.3e-96	U-box domain-containing protein 34 OS=Arabidopsis thaliana OX=3702 GN=PUB34 PE=3 SV=1	PF00069//PF07714	Protein kinase domain//Protein tyrosine kinase
Cluster-3116.19998	873.459	636.18	205.728	0	0	0	1299	--	--	--	--	--	--	--	--	--	--	--
Cluster-3116.20015	50.8039	86.9011	18.5612	0	0	0	439	6443928	XP_013763191.1	600	8.4e-60	hypothetical protein AMSG_11593 [Thecamonas trahens ATCC 50062]	B9DGT7	603	1.4e-61	Tubulin alpha-2 chain OS=Arabidopsis thaliana OX=3702 GN=TUBA2 PE=2 SV=2	PF00091	Tubulin/FtsZ family, GTPase domain
Cluster-3116.20026	1261.55	1345.56	349.679	0	0.953024	0	3644	6390033	XP_013396814.1	874	1.2e-90	kinesin-like protein KIFC3 [Lingula anatina]	Q10MN5	1634	3.3e-180	Kinesin-like protein KIN-14F OS=Oryza sativa subsp. japonica OX=39947 GN=KIN14F PE=2 SV=2	PF00307//PF02183//PF00225	Calponin homology (CH) domain//Homeobox associated leucine zipper//Kinesin motor domain
Cluster-3116.20050	693.071	1214.46	424.858	0.654499	0.386129	0.379812	950	9766970	XP_018912632.1	614	4.4e-61	PREDICTED: pectinesterase-like [Bemisia tabaci]	Q3E8Z8	860	4.9e-91	Putative pectinesterase/pectinesterase inhibitor 28 OS=Arabidopsis thaliana OX=3702 GN=PME28 PE=2 SV=1	PF01095	Pectinesterase
Cluster-3116.20054	686.822	654.709	185.031	0	0	0	2206	1896890	XP_002739447.1	438	2.6e-40	PREDICTED: solute carrier family 15 member 4-like [Saccoglossus kowalevskii]	Q3E8X3	1505	1.8e-165	Protein NRT1/ PTR FAMILY 2.8 OS=Arabidopsis thaliana OX=3702 GN=NPF2.8 PE=2 SV=2	PF00854	POT family
Cluster-3116.20064	3932.7	3333.92	958.866	0	0	0	2353	3394150	XP_004343391.1	269	1.1e-20	hypothetical protein CAOG_07517 [Capsaspora owczarzaki ATCC 30864]	Q84JQ4	1304	4e-142	Pollen receptor-like kinase 2 OS=Arabidopsis thaliana OX=3702 GN=PRK2 PE=1 SV=1	PF06305//PF00560//PF00069//PF13855//PF07714	Protein of unknown function (DUF1049)//Leucine Rich Repeat//Protein kinase domain//Leucine rich repeat//Protein tyrosine kinase
Cluster-3116.20067	914.706	706.021	202.527	0	0	0	1882	6439481	XP_013758744.1	844	1.8e-87	CAMK..CAMKL..AMPK protein kinase [Thecamonas trahens ATCC 50062]	Q9LWM4	1541	1.1e-169	CBL-interacting protein kinase 5 OS=Oryza sativa subsp. japonica OX=39947 GN=CIPK5 PE=2 SV=1	PF06293//PF00069//PF07714//PF03822	Lipopolysaccharide kinase (Kdo/WaaP) family//Protein kinase domain//Protein tyrosine kinase//NAF domain
Cluster-3116.20079	886.927	779.706	298.432	1.71084	2.7029	0	1496	317085	XP_643865.1	1799	2.7e-198	hypothetical protein DDB_G0275023 [Dictyostelium discoideum AX4]	Q05214	1889	3.7e-210	Actin OS=Nicotiana tabacum OX=4097 PE=3 SV=1	--	--
Cluster-3116.20097	484.594	408.046	130.04	0	0	0	1323	4733610	CDS26414.1	279	4.3e-22	calmodulin [Hymenolepis microstoma]	Q9SRR7	521	1.4e-51	Calmodulin-like protein 3 OS=Arabidopsis thaliana OX=3702 GN=CML3 PE=2 SV=1	PF10591//PF13202//PF00036//PF13405//PF12763//PF13833//PF13499	Secreted protein acidic and rich in cysteine Ca binding region//EF hand//EF hand//EF-hand domain//Cytoskeletal-regulatory complex EF hand//EF-hand domain pair//EF-hand domain pair
Cluster-3116.20107	1220.74	1000.63	276.759	0	0	0	489	3648960	EPY43828.1	298	9.9e-25	serine..threonine kinase [Angomonas deanei]	Q9LZW4	461	4.7e-45	CBL-interacting serine/threonine-protein kinase 14 OS=Arabidopsis thaliana OX=3702 GN=CIPK14 PE=1 SV=1	PF00069//PF07714	Protein kinase domain//Protein tyrosine kinase
Cluster-3116.20112	367.046	317.999	98.3078	0	0	0	1053	9738988	XP_018916014.1	617	2.2e-61	PREDICTED: beta-1,4-mannosyl-glycoprotein 4-beta-N-acetylglucosaminyltransferase-like [Bemisia tabaci]	Q02527	194	9.2e-14	Beta-1,4-mannosyl-glycoprotein 4-beta-N-acetylglucosaminyltransferase OS=Rattus norvegicus OX=10116 GN=Mgat3 PE=1 SV=2	PF04724	Glycosyltransferase family 17
Cluster-3116.20135	260.732	228.94	55.3738	0	0	0	301	--	--	--	--	--	P29162	424	5.6e-41	L-ascorbate oxidase homolog OS=Nicotiana tabacum OX=4097 PE=2 SV=1	PF00394//PF07732	Multicopper oxidase//Multicopper oxidase
Cluster-3116.20157	540.234	466.276	118.112	0	0	0	3145	5275926	XP_004364863.2	358	7e-31	serine..threonine-protein kinase PBS1 [Capsaspora owczarzaki ATCC 30864]	Q3E8W4	1961	3.5e-218	Receptor-like protein kinase ANXUR2 OS=Arabidopsis thaliana OX=3702 GN=ANX2 PE=2 SV=1	PF03512//PF05434//PF07714//PF10596//PF13303//PF00069	Glycosyl hydrolase family 52//TMEM9//Protein tyrosine kinase//U6-snRNA interacting domain of PrP8//Phosphotransferase system, EIIC//Protein kinase domain
Cluster-3116.20171	814.642	597.207	190.303	0.855422	6.9803	3.00767	1138	5935397	CEL93062.1	861	1.2e-89	unnamed protein product [Vitrella brassicaformis CCMP3155]	Q5VQQ5	1717	2.5e-190	Calcium-dependent protein kinase 2 OS=Oryza sativa subsp. japonica OX=39947 GN=CPK2 PE=2 SV=1	PF04558//PF00036//PF13833//PF07714//PF06293//PF09494//PF13202//PF10591//PF00069//PF13405//PF13499//PF12763	Glutaminyl-tRNA synthetase, non-specific RNA binding region part 1//EF hand//EF-hand domain pair//Protein tyrosine kinase//Lipopolysaccharide kinase (Kdo/WaaP) family//Slx4 endonuclease//EF hand//Secreted protein acidic and rich in cysteine Ca binding region//Protein kinase domain//EF-hand domain//EF-hand domain pair//Cytoskeletal-regulatory complex EF hand
Cluster-3116.20198	3416.26	2926.02	1050.79	0	0	0	938	10249764	XP_020619324.1	224	7.2e-16	uncharacterized protein LOC110057078 [Orbicella faveolata]	Q6DBP4	371	2.4e-34	Pectin acetylesterase 8 OS=Arabidopsis thaliana OX=3702 GN=PAE8 PE=2 SV=1	PF03283	Pectinacetylesterase
Cluster-3116.20199	1608.85	1251.18	367.259	0	0	0	455	9997690	XP_011404609.2	217	2.3e-15	PREDICTED: pectin acetylesterase 8-like [Amphimedon queenslandica]	Q6DBP4	246	3.7e-20	Pectin acetylesterase 8 OS=Arabidopsis thaliana OX=3702 GN=PAE8 PE=2 SV=1	PF03283	Pectinacetylesterase
Cluster-3116.20200	192.95	142.133	30.9231	0	0	0	308	--	--	--	--	--	Q9FH82	131	5.4e-07	Pectin acetylesterase 11 OS=Arabidopsis thaliana OX=3702 GN=PAE11 PE=2 SV=1	PF03283	Pectinacetylesterase
Cluster-3116.20201	4397.72	3424.69	1138.1	0	0	0	1441	11323048	XP_022785803.1	407	6.7e-37	uncharacterized protein LOC111326132 [Stylophora pistillata]	Q6DBP4	612	4.3e-62	Pectin acetylesterase 8 OS=Arabidopsis thaliana OX=3702 GN=PAE8 PE=2 SV=1	PF03283	Pectinacetylesterase
Cluster-3116.20202	245.138	184.843	58.9972	0	0	0	434	--	--	--	--	--	Q6DBP4	122	8.4e-06	Pectin acetylesterase 8 OS=Arabidopsis thaliana OX=3702 GN=PAE8 PE=2 SV=1	PF03283	Pectinacetylesterase
Cluster-3116.20217	1033.5	954.494	240.639	0	0.386129	0	3158	11936589	PRD18887.1	921	3.7e-96	speA [Nephila clavipes]	Q43075	2499	1.4e-280	Arginine decarboxylase OS=Pisum sativum OX=3888 PE=2 SV=1	PF00278//PF02784	Pyridoxal-dependent decarboxylase, C-terminal sheet domain//Pyridoxal-dependent decarboxylase, pyridoxal binding domain
Cluster-3116.20227	5290.73	3959.03	1152.19	0	0	0	1591	7415982	XP_014790039.1	638	1.2e-63	PREDICTED: polygalacturonase-like, partial [Octopus bimaculoides]	P49062	756	9.4e-79	Exopolygalacturonase clone GBGE184 OS=Arabidopsis thaliana OX=3702 GN=PGA3 PE=2 SV=1	PF00295//PF13994	Glycosyl hydrolases family 28//PgaD-like protein
Cluster-3116.20391	203.675	148.04	35.8117	0	0.386129	0	715	--	--	--	--	--	P15722	332	6.2e-30	Probable pectate lyase P59 OS=Solanum lycopersicum OX=4081 GN=LAT59 PE=2 SV=1	PF04431	Pectate lyase, N terminus
Cluster-3116.20408	437.538	338.393	91.0982	0.654499	0	0	871	9737352	XP_018914179.1	624	2.8e-62	PREDICTED: pectinesterase-like, partial [Bemisia tabaci]	Q9FJ21	801	3.1e-84	Probable pectinesterase/pectinesterase inhibitor 58 OS=Arabidopsis thaliana OX=3702 GN=PME58 PE=2 SV=1	PF01095	Pectinesterase
Cluster-3116.20420	347.308	324.605	78.6576	0	0	0	2924	11454499	PIK61919.1	236	9.1e-17	hypothetical protein BSL78_01144 [Apostichopus japonicus]	P29503	161	1.7e-09	Protein neuralized OS=Drosophila melanogaster OX=7227 GN=neur PE=1 SV=2	PF13639//PF03854	Ring finger domain//P-11 zinc finger
Cluster-3116.20439	1742.64	1453.53	405.384	0	0	0	1223	--	--	--	--	--	Q9ZQ23	395	5.2e-37	Fasciclin-like arabinogalactan protein 3 OS=Arabidopsis thaliana OX=3702 GN=FLA3 PE=2 SV=1	--	--
Cluster-3116.20483	2315.12	1773.87	603.465	0	0	0.379812	913	5817733	XP_012756267.1	400	2.7e-36	hypothetical protein SAMD00019534_043080 [Acytostelium subglobosum LB1]	Q39231	765	4.9e-80	Sucrose transport protein SUC2 OS=Arabidopsis thaliana OX=3702 GN=SUC2 PE=1 SV=2	PF02990//PF06645//PF01757	Endomembrane protein 70//Microsomal signal peptidase 12 kDa subunit (SPC12)//Acyltransferase family
Cluster-3116.20488	353.541	295.185	93.6454	0	0	0	1066	11961879	PRP75782.1	328	7.1e-28	hypothetical protein PROFUN_08776 [Planoprotostelium fungivorum]	Q9ZPY9	635	6.8e-65	Phosphatidylinositol 4-kinase gamma 4 OS=Arabidopsis thaliana OX=3702 GN=PI4KG4 PE=1 SV=1	PF00454	Phosphatidylinositol 3- and 4-kinase
Cluster-3116.20509	352.112	334.819	75.761	0	0	0	352	--	--	--	--	--	--	--	--	--	PF04043	Plant invertase/pectin methylesterase inhibitor
Cluster-3116.20526	1365.68	1111.67	328.523	0	0	0	1717	8145105	KYR02112.1	500	1.3e-47	putative protein serine..threonine kinase [Tieghemostelium lacteum]	F4ICB6	917	2.2e-97	Protein IMPAIRED IN BABA-INDUCED STERILITY 1 OS=Arabidopsis thaliana OX=3702 GN=IBS1 PE=3 SV=1	PF07714//PF00069	Protein tyrosine kinase//Protein kinase domain
Cluster-3116.20527	822.421	678.185	149.843	0	0	0	1129	5472081	XP_011675225.1	561	7.3e-55	PREDICTED: cyclin-dependent kinase 12 isoform X2 [Strongylocentrotus purpuratus]	F4ICB6	986	1.4e-105	Protein IMPAIRED IN BABA-INDUCED STERILITY 1 OS=Arabidopsis thaliana OX=3702 GN=IBS1 PE=3 SV=1	PF00069//PF07714//PF06293	Protein kinase domain//Protein tyrosine kinase//Lipopolysaccharide kinase (Kdo/WaaP) family
Cluster-3116.20558	510.366	432.558	131.868	0	0.772257	0	1752	--	--	--	--	--	--	--	--	--	PF08782	c-SKI Smad4 binding domain
Cluster-3116.20584	680.001	628.403	183.053	0	0	0	2618	5278665	XP_004342999.2	426	7.6e-39	hypothetical protein CAOG_07914 [Capsaspora owczarzaki ATCC 30864]	Q9M8S2	1051	9.6e-113	Receptor-like kinase LIP2 OS=Arabidopsis thaliana OX=3702 GN=LIP2 PE=1 SV=1	PF00069//PF07714	Protein kinase domain//Protein tyrosine kinase
Cluster-3116.20600	1237.71	923.846	301.191	0	0	0	892	--	--	--	--	--	--	--	--	--	--	--
Cluster-3116.20602	490.412	350.686	84.5685	0	0	0	555	--	--	--	--	--	Q3E8Z8	310	1.7e-27	Putative pectinesterase/pectinesterase inhibitor 28 OS=Arabidopsis thaliana OX=3702 GN=PME28 PE=2 SV=1	PF04043	Plant invertase/pectin methylesterase inhibitor
Cluster-3116.20627	419.49	347.685	140.337	0	0	0	570	9214001	XP_017961544.1	339	2e-29	PREDICTED: dihydroceramide fatty acyl 2-hydroxylase FAH2 [Drosophila navojoa]	Q9SUC5	549	3.4e-55	Dihydroceramide fatty acyl 2-hydroxylase FAH2 OS=Arabidopsis thaliana OX=3702 GN=FAH2 PE=1 SV=1	PF04116//PF04715	Fatty acid hydroxylase superfamily//Anthranilate synthase component I, N terminal region
Cluster-3116.20661	1274.86	1110.43	257.714	0	2.31677	0.644987	1922	5381496	KJE98274.1	262	5.8e-20	TKL..IRAK protein kinase [Capsaspora owczarzaki ATCC 30864]	Q9SW11	555	2.3e-55	U-box domain-containing protein 35 OS=Arabidopsis thaliana OX=3702 GN=PUB35 PE=2 SV=2	PF00582//PF07714//PF00069//PF02601	Universal stress protein family//Protein tyrosine kinase//Protein kinase domain//Exonuclease VII, large subunit
Cluster-3116.20740	538.163	439.851	141.834	0.427711	0	0	3057	11974079	PRP87982.1	221	5.2e-15	putative leucine-rich repeat receptor-like protein kinase [Planoprotostelium fungivorum]	C0LGQ4	1450	6.1e-159	Protein MALE DISCOVERER 2 OS=Arabidopsis thaliana OX=3702 GN=MDIS2 PE=2 SV=1	PF07714//PF13855//PF01538//PF00069//PF00560	Protein tyrosine kinase//Leucine rich repeat//Hepatitis C virus non-structural protein NS2//Protein kinase domain//Leucine Rich Repeat
Cluster-3116.20786	735.952	751.748	281.014	0	0	0	1111	7094944	KRY06097.1	355	5.5e-31	Peroxidase 42 [Trichinella patagoniensis]	A7QEU4	540	7.3e-54	Peroxidase 5 OS=Vitis vinifera OX=29760 GN=GSVIVT00037159001 PE=1 SV=2	PF00141	Peroxidase
Cluster-3116.20792	979.234	795.249	253.939	0	0	0	1319	9766970	XP_018912632.1	398	6.7e-36	PREDICTED: pectinesterase-like [Bemisia tabaci]	Q9LSP1	843	6.4e-89	Probable pectinesterase 67 OS=Arabidopsis thaliana OX=3702 GN=PME67 PE=2 SV=1	PF01095	Pectinesterase
Cluster-3116.20803	1110.18	1019.88	305.832	0	0	0	748	6183	AAA33215.1	482	7e-46	hydroxymethylglutaryl CoA reductase, partial [Dictyostelium discoideum]	P48022	609	4.9e-62	3-hydroxy-3-methylglutaryl-coenzyme A reductase 2 OS=Solanum lycopersicum OX=4081 GN=HMG2 PE=3 SV=1	PF00368	Hydroxymethylglutaryl-coenzyme A reductase
Cluster-3116.20864	297.656	232.298	76.289	0	0	0	1320	--	--	--	--	--	--	--	--	--	PF10044	Retinal tissue protein
Cluster-3116.20871	1201.89	1049.28	357.069	0	0	0	598	--	--	--	--	--	--	--	--	--	--	--
Cluster-3116.20944	1120.6	747.797	216.617	0	0	0	638	6352995	KOF75924.1	257	7.3e-20	hypothetical protein OCBIM_22034010mg [Octopus bimaculoides]	Q6DBP4	329	1.2e-29	Pectin acetylesterase 8 OS=Arabidopsis thaliana OX=3702 GN=PAE8 PE=2 SV=1	PF00326//PF03283	Prolyl oligopeptidase family//Pectinacetylesterase
Cluster-3116.20946	2419.09	2214.32	511.98	0	15.7081	2.67121	1040	8136393	KYQ88590.1	660	2.2e-66	P-type ATPase [Tieghemostelium lacteum]	Q03194	1274	5.3e-139	Plasma membrane ATPase 4 OS=Nicotiana plumbaginifolia OX=4092 GN=PMA4 PE=2 SV=1	PF00122	E1-E2 ATPase
Cluster-3116.20970	43.5495	14.1128	9.1592	0	0	0	1170	--	--	--	--	--	--	--	--	--	--	--
Cluster-3116.20990	376.08	443.891	142.164	0	1.40761	0.393781	1074	2507677	XP_003291033.1	612	8.4e-61	hydroxymethylglutaryl CoA reductase [Dictyostelium purpureum]	P48020	1259	3e-137	3-hydroxy-3-methylglutaryl-coenzyme A reductase 1 OS=Solanum tuberosum OX=4113 GN=HMG1 PE=2 SV=1	PF00368	Hydroxymethylglutaryl-coenzyme A reductase
Cluster-3116.21010	234.592	302.026	71.1055	0	0.386129	0	1550	11971745	PRP85648.1	296	5.3e-24	putative leucine-rich repeat receptor-like protein kinase, partial [Planoprotostelium fungivorum]	Q9XIB6	1095	4.5e-118	Pollen-specific leucine-rich repeat extensin-like protein 2 OS=Arabidopsis thaliana OX=3702 GN=PEX2 PE=1 SV=1	PF13855//PF00560	Leucine rich repeat//Leucine Rich Repeat
Cluster-3116.21051	634.88	532.818	142.489	0	0	0	1677	10027867	OMJ71354.1	200	7.8e-13	hypothetical protein SteCoe_30460 [Stentor coeruleus]	Q9ZPY9	916	2.8e-97	Phosphatidylinositol 4-kinase gamma 4 OS=Arabidopsis thaliana OX=3702 GN=PI4KG4 PE=1 SV=1	PF07498//PF00240//PF00454	Rho termination factor, N-terminal domain//Ubiquitin family//Phosphatidylinositol 3- and 4-kinase
Cluster-3116.21077	170.022	228.525	106.031	0	0	0	536	1841282	EFC50542.1	169	9.8e-10	predicted protein [Naegleria gruberi]	Q39232	490	2.2e-48	Sucrose transport protein SUC1 OS=Arabidopsis thaliana OX=3702 GN=SUC1 PE=1 SV=1	--	--
Cluster-3116.21078	239.263	258.976	135.527	0	0	0.379812	1175	2504737	XP_003288093.1	486	3.8e-46	hypothetical protein DICPUDRAFT_97918 [Dictyostelium purpureum]	Q39231	1235	2e-134	Sucrose transport protein SUC2 OS=Arabidopsis thaliana OX=3702 GN=SUC2 PE=1 SV=2	--	--
Cluster-3116.21079	501.34	389.638	127.123	0	0	0	410	1841282	EFC50542.1	221	7e-16	predicted protein [Naegleria gruberi]	Q9ZVK6	558	2.2e-56	Sucrose transport protein SUC8 OS=Arabidopsis thaliana OX=3702 GN=SUC8 PE=1 SV=1	--	--
Cluster-3116.21080	616.761	503.49	163.652	0	0	0	495	1841282	EFC50542.1	243	2.4e-18	predicted protein [Naegleria gruberi]	Q39231	555	5.9e-56	Sucrose transport protein SUC2 OS=Arabidopsis thaliana OX=3702 GN=SUC2 PE=1 SV=2	PF07690	Major Facilitator Superfamily
Cluster-3116.21081	56.5139	76.6655	27.426	0	0	0	562	1841282	EFC50542.1	284	4.8e-23	predicted protein [Naegleria gruberi]	Q03411	646	1.9e-66	Sucrose transport protein OS=Spinacia oleracea OX=3562 PE=2 SV=1	PF07690	Major Facilitator Superfamily
Cluster-3116.21128	321.952	323.336	118.641	0	0	0	1222	--	--	--	--	--	B4FUS3	662	5.7e-68	Cell number regulator 8 OS=Zea mays OX=4577 GN=CNR8 PE=2 SV=1	PF00105	Zinc finger, C4 type (two domains)
Cluster-3116.21285	674.148	496.329	142.841	0	0	0.379812	1363	--	--	--	--	--	P15722	1196	7.7e-130	Probable pectate lyase P59 OS=Solanum lycopersicum OX=4081 GN=LAT59 PE=2 SV=1	--	--
Cluster-3116.21311	167.966	147.896	46.8881	0	0	0	1595	--	--	--	--	--	--	--	--	--	PF03581	Herpesvirus UL33-like protein
Cluster-3116.21335	426.805	332.956	98.2633	0	0	0	1108	9738988	XP_018916014.1	668	2.8e-67	PREDICTED: beta-1,4-mannosyl-glycoprotein 4-beta-N-acetylglucosaminyltransferase-like [Bemisia tabaci]	--	--	--	--	PF04277//PF04724	Oxaloacetate decarboxylase, gamma chain//Glycosyltransferase family 17
Cluster-3116.21372	442.231	384.942	110.847	0.427711	0	0	2376	--	--	--	--	--	Q59MN0	128	9.3e-06	Vacuolar protein 8 OS=Candida albicans (strain SC5314 / ATCC MYA-2876) OX=237561 GN=VAC8 PE=3 SV=3	PF05192//PF01602//PF00514	MutS domain III//Adaptin N terminal region//Armadillo/beta-catenin-like repeat
Cluster-3116.21436	598.879	394.505	161.676	0	1.86219	0	1258	10273338	XP_020626162.1	361	1.3e-31	rho GDP-dissociation inhibitor 1-like [Orbicella faveolata]	Q9SFC6	759	3.3e-79	Rho GDP-dissociation inhibitor 1 OS=Arabidopsis thaliana OX=3702 GN=GDI1 PE=1 SV=1	PF02115	RHO protein GDP dissociation inhibitor
Cluster-3116.21456	3189.49	3152.54	903.256	0	1.09229	0	1548	3264999	ELR15390.1	724	1.2e-73	hydroxymethylglutarylCoA reductase ..NADPH.., putative [Acanthamoeba castellanii str. Neff]	P48021	1274	7.9e-139	3-hydroxy-3-methylglutaryl-coenzyme A reductase OS=Camptotheca acuminata OX=16922 PE=3 SV=1	PF00368	Hydroxymethylglutaryl-coenzyme A reductase
Cluster-3116.21483	421.285	324.951	102.498	0	0	0	797	5371550	KJE88442.1	164	5.5e-09	TKL..IRAK protein kinase [Capsaspora owczarzaki ATCC 30864]	Q9SW11	325	4.5e-29	U-box domain-containing protein 35 OS=Arabidopsis thaliana OX=3702 GN=PUB35 PE=2 SV=2	PF00069//PF07714	Protein kinase domain//Protein tyrosine kinase
Cluster-3116.21555	1123.11	916.932	235.659	1.61038	0	0.322493	1854	2507737	XP_003291093.1	520	6.8e-50	hypothetical protein DICPUDRAFT_89244 [Dictyostelium purpureum]	Q9SIT5	1316	1.3e-143	Cation/H(+) antiporter 15 OS=Arabidopsis thaliana OX=3702 GN=CHX15 PE=2 SV=1	PF08118//PF00999	Yeast mitochondrial distribution and morphology (MDM) proteins//Sodium/hydrogen exchanger family
Cluster-3116.21595	295.015	268.927	78.3269	0	0	0	1599	--	--	--	--	--	--	--	--	--	PF01721//PF00812	Class II bacteriocin//Ephrin
Cluster-3116.21621	491.467	405.717	124.632	0	0	0	555	--	--	--	--	--	--	--	--	--	--	--
Cluster-3116.21645	181.149	169.386	44.1452	0	0	0	615	6372947	KOF95876.1	142	1.5e-06	hypothetical protein OCBIM_22036962mg [Octopus bimaculoides]	F4I114	247	3.8e-20	Probable serine/threonine-protein kinase At1g09600 OS=Arabidopsis thaliana OX=3702 GN=At1g09600 PE=3 SV=1	--	--
Cluster-3116.21646	499.493	513.223	126.362	0	0	0	1293	2493925	EGG24930.1	588	6.1e-58	putative protein serine..threonine kinase [Cavenderia fasciculata]	F4ICB6	1012	1.6e-108	Protein IMPAIRED IN BABA-INDUCED STERILITY 1 OS=Arabidopsis thaliana OX=3702 GN=IBS1 PE=3 SV=1	PF00069//PF02805//PF07714//PF10486//PF02724	Protein kinase domain//Metal binding domain of Ada//Protein tyrosine kinase//Phosphoinositide 3-kinase gamma adapter protein p101 subunit//CDC45-like protein
Cluster-3116.21783	159.109	136.188	57.1778	0	0	0	1782	--	--	--	--	--	--	--	--	--	PF00468//PF02178	Ribosomal protein L34//AT hook motif
Cluster-3116.21798	16.6321	161.072	30.3291	0	0	0	811	--	--	--	--	--	--	--	--	--	PF02724//PF05470//PF06459//PF05132//PF07839	CDC45-like protein//Eukaryotic translation initiation factor 3 subunit 8 N-terminus//Ryanodine Receptor TM 4-6//RNA polymerase III RPC4//Plant calmodulin-binding domain
Cluster-3116.21818	310.689	251.595	56.556	0	0	0	441	--	--	--	--	--	Q03194	258	1.5e-21	Plasma membrane ATPase 4 OS=Nicotiana plumbaginifolia OX=4092 GN=PMA4 PE=2 SV=1	--	--
Cluster-3116.22028	486.447	318.511	84.9001	0	0	0	624	7402644	XP_014775211.1	178	1e-10	PREDICTED: death-associated protein kinase 3-like [Octopus bimaculoides]	Q3E9C0	509	1.6e-50	Calcium-dependent protein kinase 34 OS=Arabidopsis thaliana OX=3702 GN=CPK34 PE=2 SV=1	PF00069//PF07714	Protein kinase domain//Protein tyrosine kinase
Cluster-3116.22077	199.387	147.649	38.6202	0	0	0	1016	--	--	--	--	--	Q8VZF6	193	1.2e-13	Protein ENHANCED DISEASE RESISTANCE 2-like OS=Arabidopsis thaliana OX=3702 GN=EDR2L PE=2 SV=1	--	--
Cluster-3116.22098	449.248	345.017	79.3393	0	0	0	1063	5373845	KJE90737.1	151	2.4e-07	TKL..IRAK protein kinase [Capsaspora owczarzaki ATCC 30864]	Q9LS95	309	4.3e-27	Putative proline-rich receptor-like protein kinase PERK6 OS=Arabidopsis thaliana OX=3702 GN=PERK6 PE=2 SV=2	PF07714//PF02480//PF00069//PF11057//PF06682	Protein tyrosine kinase//Alphaherpesvirus glycoprotein E//Protein kinase domain//Cortexin of kidney//SOCE-associated regulatory factor of calcium homoeostasis
Cluster-3116.22099	273.415	255.645	83.8776	0	0	0	765	7273467	KRZ64913.1	201	2.7e-13	PTI1-like tyrosine-protein kinase 3, partial [Trichinella papuae]	Q9LS95	522	6.2e-52	Putative proline-rich receptor-like protein kinase PERK6 OS=Arabidopsis thaliana OX=3702 GN=PERK6 PE=2 SV=2	PF00069//PF07714	Protein kinase domain//Protein tyrosine kinase
Cluster-3116.22153	1009.02	864.122	240.521	0	0	0	1528	--	--	--	--	--	--	--	--	--	PF00168	C2 domain
Cluster-3116.22330	525.536	496.13	150.545	0	0	0	1337	6556422	XP_014157782.1	479	2.8e-45	TKL..IRAK protein kinase [Sphaeroforma arctica JP610]	F4JEQ2	1256	8.3e-137	Probable serine/threonine-protein kinase PBL23 OS=Arabidopsis thaliana OX=3702 GN=PBL23 PE=2 SV=1	PF00069//PF07714	Protein kinase domain//Protein tyrosine kinase
Cluster-3116.22332	404.68	317.136	103.61	0	0	0	1479	10181697	XP_020436092.1	843	1.9e-87	CAF1 family protein [Heterostelium album PN500]	Q9SKZ2	1171	6.6e-127	Probable CCR4-associated factor 1 homolog 7 OS=Arabidopsis thaliana OX=3702 GN=CAF1-7 PE=2 SV=2	PF04857	CAF1 family ribonuclease
Cluster-3116.22352	1409.35	1713.43	610.767	0	0	0	1937	6055456	KNC79613.1	165	1e-08	hypothetical protein SARC_08001 [Sphaeroforma arctica JP610]	P92961	1686	1.7e-186	Proline transporter 1 OS=Arabidopsis thaliana OX=3702 GN=PROT1 PE=1 SV=1	--	--
Cluster-3116.22412	99.1555	107.574	60.1087	0	0.386129	0	907	5376191	KJE93083.1	563	3.4e-55	phosphate transporter [Capsaspora owczarzaki ATCC 30864]	Q96303	1000	2.7e-107	Inorganic phosphate transporter 1-4 OS=Arabidopsis thaliana OX=3702 GN=PHT1-4 PE=1 SV=1	PF00083	Sugar (and other) transporter
Cluster-3116.22572	336.413	834.225	318.173	0	0	0	307	--	--	--	--	--	--	--	--	--	--	--
Cluster-3116.22622	61.7213	541.614	73.8669	1.28313	0	0	1912	9766960	XP_018912620.1	563	7.2e-55	PREDICTED: pectinesterase-like isoform X2 [Bemisia tabaci]	Q9FJ21	720	1.7e-74	Probable pectinesterase/pectinesterase inhibitor 58 OS=Arabidopsis thaliana OX=3702 GN=PME58 PE=2 SV=1	PF04043//PF15761//PF01095//PF02602//PF10034	Plant invertase/pectin methylesterase inhibitor//Immortalisation up-regulated protein//Pectinesterase//Uroporphyrinogen-III synthase HemD//Q-cell neuroblast polarisation
Cluster-3116.22625	421.194	322.691	85.9031	0.427711	0	0	1120	6283728	XP_013337376.1	521	3.1e-50	CAM kinase, CDPK family, putative [Eimeria maxima]	Q42438	1092	7.2e-118	Calcium-dependent protein kinase 8 OS=Arabidopsis thaliana OX=3702 GN=CPK8 PE=1 SV=1	PF07714//PF00229//PF00069//PF03529//PF06293	Protein tyrosine kinase//TNF(Tumour Necrosis Factor) family//Protein kinase domain//Otx1 transcription factor//Lipopolysaccharide kinase (Kdo/WaaP) family
Cluster-3116.22680	533.067	490.761	138.418	0	0	0	2514	--	--	--	--	--	Q9FG14	1048	2.1e-112	Myosin-binding protein 7 OS=Arabidopsis thaliana OX=3702 GN=MYOB7 PE=1 SV=1	PF03710//PF03938//PF04871//PF03127	Glutamate-ammonia ligase adenylyltransferase//Outer membrane protein (OmpH-like)//Uso1 / p115 like vesicle tethering protein, C terminal region//GAT domain
Cluster-3116.22700	106.895	4991.99	322.715	0.327249	0	2.33475	1897	5872484	CEO95809.1	294	1.1e-23	hypothetical protein PBRA_004522 [Plasmodiophora brassicae]	P29162	2098	2.7e-234	L-ascorbate oxidase homolog OS=Nicotiana tabacum OX=4097 PE=2 SV=1	PF00394//PF07731//PF07732	Multicopper oxidase//Multicopper oxidase//Multicopper oxidase
Cluster-3116.22751	252.441	302.565	79.868	0.427711	1.15839	0	3739	7083172	KRX94380.1	154	3.8e-07	Cellulose synthase-like protein D5 [Trichinella patagoniensis]	Q9SZL9	4996	0	Cellulose synthase-like protein D4 OS=Arabidopsis thaliana OX=3702 GN=CSLD4 PE=2 SV=1	PF05745//PF03552	Chlamydia 15 kDa cysteine-rich outer membrane protein (CRPA)//Cellulose synthase
Cluster-3116.22777	11.9365	107.292	17.5371	0	0	0	647	--	--	--	--	--	O48724	493	1.2e-48	Protein WEAK CHLOROPLAST MOVEMENT UNDER BLUE LIGHT 1 OS=Arabidopsis thaliana OX=3702 GN=WEB1 PE=1 SV=1	PF05384//PF08702//PF10186//PF07926//PF06009//PF06156//PF09177//PF07851	Sensor protein DegS//Fibrinogen alpha/beta chain family//Vacuolar sorting 38 and autophagy-related subunit 14//TPR/MLP1/MLP2-like protein//Laminin Domain II//Protein of unknown function (DUF972)//Syntaxin 6, N-terminal//TMPIT-like protein
Cluster-3116.22778	48.0747	298.558	60.6052	1.28313	0	0	2028	605596	EAY03306.1	170	2.8e-09	DNA-directed RNA polymerase, omega subunit family protein [Trichomonas vaginalis G3]	O48724	877	1.1e-92	Protein WEAK CHLOROPLAST MOVEMENT UNDER BLUE LIGHT 1 OS=Arabidopsis thaliana OX=3702 GN=WEB1 PE=1 SV=1	PF02302//PF00769	PTS system, Lactose/Cellobiose specific IIB subunit//Ezrin/radixin/moesin family
Cluster-3116.22794	392.572	331.153	97.4108	0	0	0	1340	--	--	--	--	--	Q1PF35	279	1.6e-23	CRIB domain-containing protein RIC6 OS=Arabidopsis thaliana OX=3702 GN=RIC6 PE=1 SV=1	PF04086//PF09726//PF14865	Signal recognition particle, alpha subunit, N-terminal//Transmembrane protein//Macin
Cluster-3116.22813	433.341	295.858	94.3271	0	0	0	1057	7185672	KRY96785.1	176	3e-10	Protein MIZU-KUSSEI 1 [Trichinella zimbabwensis]	O22227	412	4.8e-39	Protein MIZU-KUSSEI 1 OS=Arabidopsis thaliana OX=3702 GN=MIZ1 PE=1 SV=1	--	--
Cluster-3116.22875	122.673	112.938	37.7233	0	0	0	1471	2490341	EGG21346.1	1046	5.4e-111	extracellular signal-regulated protein kinase [Cavenderia fasciculata]	Q07176	1772	1.3e-196	Mitogen-activated protein kinase homolog MMK1 OS=Medicago sativa OX=3879 GN=MMK1 PE=1 SV=1	PF00069//PF06293//PF07714	Protein kinase domain//Lipopolysaccharide kinase (Kdo/WaaP) family//Protein tyrosine kinase
Cluster-3116.22928	192.737	154.236	57.0608	0	0	0	1382	5867952	CEP00752.1	183	6e-11	hypothetical protein PBRA_001806 [Plasmodiophora brassicae]	Q944A9	918	1.3e-97	Novel plant SNARE 11 OS=Arabidopsis thaliana OX=3702 GN=NPSN11 PE=1 SV=2	PF04136//PF17001//PF04977//PF08429//PF00015//PF03945//PF16326//PF03233//PF05478//PF00957//PF07851//PF04546	Sec34-like family//Type III secretion basal body protein I, YscI, HrpB, PscI//Septum formation initiator//PLU-1-like protein//Methyl-accepting chemotaxis protein (MCP) signalling domain//delta endotoxin, N-terminal domain//ABC transporter C-terminal domain//Aphid transmission protein//Prominin//Synaptobrevin//TMPIT-like protein//Sigma-70, non-essential region
Cluster-3116.22933	1174.2	31.716	25.305	0.75496	0.386129	1.18134	1706	--	--	--	--	--	P40973	1162	8.4e-126	Pectate lyase OS=Lilium longiflorum OX=4690 PE=2 SV=1	PF04431	Pectate lyase, N terminus
Cluster-3116.22997	716.915	584.254	218.017	0.981748	0	0	2011	911070	XP_001642096.1	365	6.9e-32	predicted protein [Nematostella vectensis]	Q8TC07	333	1.3e-29	TBC1 domain family member 15 OS=Homo sapiens OX=9606 GN=TBC1D15 PE=1 SV=2	--	--
Cluster-3116.23008	23.2225	85.1334	34.7807	0	0	0	720	--	--	--	--	--	P29109	161	4.2e-10	Oleosin Bn-V (Fragment) OS=Brassica napus OX=3708 PE=2 SV=1	PF08802//PF01277	Cytochrome B6-F complex Fe-S subunit//Oleosin
Cluster-3116.23009	479.786	372.899	109.133	0	0	0	878	--	--	--	--	--	--	--	--	--	--	--
Cluster-3116.23107	542.818	481.295	146.006	0	1.15839	0	1750	5371517	KJE88409.1	592	2.9e-58	diacylglycerol kinase, partial [Capsaspora owczarzaki ATCC 30864]	Q8L7L1	1530	1.8e-168	Sphingosine kinase 1 OS=Arabidopsis thaliana OX=3702 GN=SPHK1 PE=1 SV=1	PF00781	Diacylglycerol kinase catalytic domain
Cluster-3116.23123	400.769	342.616	90.3097	0	0	0	1901	5275926	XP_004364863.2	220	4.2e-15	serine..threonine-protein kinase PBS1 [Capsaspora owczarzaki ATCC 30864]	Q9FKG6	442	2.9e-42	U-box domain-containing protein 52 OS=Arabidopsis thaliana OX=3702 GN=PUB52 PE=2 SV=1	PF07714//PF00582//PF00069	Protein tyrosine kinase//Universal stress protein family//Protein kinase domain
Cluster-3116.23206	229.728	203.792	57.5255	0	0	0	2767	3095936	EJY81315.1	522	5.9e-50	hypothetical protein OXYTRI_21176 ..macronuclear.. [Oxytricha trifallax]	Q501H5	1815	2.6e-201	Phosphatidylinositol/phosphatidylcholine transfer protein SFH13 OS=Arabidopsis thaliana OX=3702 GN=SFH13 PE=2 SV=1	--	--
Cluster-3116.23209	69.9073	539.46	229.172	0	0	0	693	--	--	--	--	--	--	--	--	--	PF04147//PF01080//PF02724//PF02535	Nop14-like family//Presenilin//CDC45-like protein//ZIP Zinc transporter
Cluster-3116.23283	37.3194	61.9826	2257.52	0.75496	1.08993	0	2169	3394460	XP_004344245.1	1462	4.6e-159	plasma membrane H+-ATPase 1b [Capsaspora owczarzaki ATCC 30864]	Q9SH76	2615	3.5e-294	ATPase 6, plasma membrane-type OS=Arabidopsis thaliana OX=3702 GN=AHA6 PE=2 SV=1	PF06350//PF00122	Hormone-sensitive lipase (HSL) N-terminus//E1-E2 ATPase
Cluster-3116.23401	280.289	203.795	64.2813	0	0	0	1308	--	--	--	--	--	--	--	--	--	PF00646	F-box domain
Cluster-3116.23473	332.425	295.115	81.8327	0	0	0.322493	3480	7313386	CUG88640.1	145	3.9e-06	Hypothetical protein, putative [Bodo saltans]	O65020	3200	0	Ethylene-overproduction protein 1 OS=Arabidopsis thaliana OX=3702 GN=ETO1 PE=1 SV=2	PF13374//PF13371//PF13176//PF13414//PF00515//PF13181	Tetratricopeptide repeat//Tetratricopeptide repeat//Tetratricopeptide repeat//TPR repeat//Tetratricopeptide repeat//Tetratricopeptide repeat
Cluster-3116.23525	565.43	523.804	170.972	0	0	0	1865	8141546	KYQ93743.1	240	2e-17	cellular retinaldehyde-binding..triple function domain-containing protein [Tieghemostelium lacteum]	Q94C59	631	3.4e-64	Patellin-4 OS=Arabidopsis thaliana OX=3702 GN=PATL4 PE=1 SV=2	PF06390	Neuroendocrine-specific golgi protein P55 (NESP55)
Cluster-3116.23664	26.1405	1800.09	94.9879	0	0	0	2528	11961185	PRP75088.1	300	3e-24	hypothetical protein PROFUN_03924 [Planoprotostelium fungivorum]	O81765	1175	3.9e-127	Pollen-specific leucine-rich repeat extensin-like protein 4 OS=Arabidopsis thaliana OX=3702 GN=PEX4 PE=2 SV=1	PF08219//PF13855//PF02877//PF00560	Outer membrane protein TOM13//Leucine rich repeat//Poly(ADP-ribose) polymerase, regulatory domain//Leucine Rich Repeat
Cluster-3116.23785	32.1888	749.672	22.9043	0	0	0	460	--	--	--	--	--	P15722	463	2.6e-45	Probable pectate lyase P59 OS=Solanum lycopersicum OX=4081 GN=LAT59 PE=2 SV=1	--	--
Cluster-3116.23786	160.477	466.806	33.791	0	0	0	1236	--	--	--	--	--	P15722	1099	1.2e-118	Probable pectate lyase P59 OS=Solanum lycopersicum OX=4081 GN=LAT59 PE=2 SV=1	PF04431	Pectate lyase, N terminus
Cluster-3116.23855	82.0878	782.675	39.4814	0	0	0	1551	2429752	EGC35355.1	414	1.1e-37	hypothetical protein DICPUDRAFT_97918 [Dictyostelium purpureum]	Q03411	1075	9.4e-116	Sucrose transport protein OS=Spinacia oleracea OX=3562 PE=2 SV=1	PF02990	Endomembrane protein 70
Cluster-3116.23943	538.02	437.659	111.269	0	0.320029	0.379812	1335	5935397	CEL93062.1	763	3.2e-78	unnamed protein product [Vitrella brassicaformis CCMP3155]	Q9FMP5	1677	1.3e-185	Calcium-dependent protein kinase 17 OS=Arabidopsis thaliana OX=3702 GN=CPK17 PE=2 SV=1	PF00036//PF07714//PF13833//PF13405//PF00069//PF06293//PF13499//PF13202	EF hand//Protein tyrosine kinase//EF-hand domain pair//EF-hand domain//Protein kinase domain//Lipopolysaccharide kinase (Kdo/WaaP) family//EF-hand domain pair//EF hand
Cluster-3116.24081	51.5669	435.478	60.2943	0	0	0	2205	5380587	KJE97365.1	467	1.1e-43	TKL..IRAK protein kinase, variant [Capsaspora owczarzaki ATCC 30864]	Q8S8S7	903	1.2e-95	U-box domain-containing protein 34 OS=Arabidopsis thaliana OX=3702 GN=PUB34 PE=3 SV=1	PF00949//PF00582//PF00069//PF10152//PF07714//PF04111	Peptidase S7, Flavivirus NS3 serine protease//Universal stress protein family//Protein kinase domain//Predicted coiled-coil domain-containing protein (DUF2360)//Protein tyrosine kinase//Autophagy protein Apg6
Cluster-3116.24329	7.30778	2790.69	96.7987	0	0	0	997	9766970	XP_018912632.1	629	8.4e-63	PREDICTED: pectinesterase-like [Bemisia tabaci]	Q3E8Z8	915	2.2e-97	Putative pectinesterase/pectinesterase inhibitor 28 OS=Arabidopsis thaliana OX=3702 GN=PME28 PE=2 SV=1	PF01095//PF04043	Pectinesterase//Plant invertase/pectin methylesterase inhibitor
Cluster-3116.24332	32.0822	651.253	202.913	0	0	0	1813	9766970	XP_018912632.1	847	8e-88	PREDICTED: pectinesterase-like [Bemisia tabaci]	Q9FJ21	1147	4.9e-124	Probable pectinesterase/pectinesterase inhibitor 58 OS=Arabidopsis thaliana OX=3702 GN=PME58 PE=2 SV=1	PF04043//PF01350//PF01095	Plant invertase/pectin methylesterase inhibitor//Flavivirus non-structural protein NS4A//Pectinesterase
Cluster-3116.24365	13.0608	499.199	29.7723	0	0	0	1516	9706137	XP_018797241.1	433	6.8e-40	PREDICTED: zinc transporter 8 [Bactrocera latifrons]	Q6DBM8	472	7.7e-46	Metal tolerance protein B OS=Arabidopsis thaliana OX=3702 GN=MTPB PE=2 SV=1	PF07684//PF01545//PF02535	NOTCH protein//Cation efflux family//ZIP Zinc transporter
Cluster-3116.24389	20.514	4202.88	143.886	0	0	0	1789	7415982	XP_014790039.1	667	5.9e-67	PREDICTED: polygalacturonase-like, partial [Octopus bimaculoides]	P49062	757	8.1e-79	Exopolygalacturonase clone GBGE184 OS=Arabidopsis thaliana OX=3702 GN=PGA3 PE=2 SV=1	PF08515//PF00295	Transforming growth factor beta type I GS-motif//Glycosyl hydrolases family 28
Cluster-3116.24442	21.4431	44.1592	10.7401	0	0	0	893	10709796	XP_021953480.1	212	1.7e-14	uncharacterized protein LOC110850318 [Folsomia candida]	O65456	638	2.5e-65	Probable pectate lyase 16 OS=Arabidopsis thaliana OX=3702 GN=At4g22080 PE=2 SV=1	--	--
Cluster-3116.24448	15.1994	575.452	25.1139	0	0	0	3911	3266654	ELR17045.1	353	3.3e-30	formin domain containing protein [Acanthamoeba castellanii str. Neff]	Q94B77	1509	1.1e-165	Formin-like protein 5 OS=Arabidopsis thaliana OX=3702 GN=FH5 PE=2 SV=2	PF04732//PF00779//PF03917	Intermediate filament head (DNA binding) region//BTK motif//Eukaryotic glutathione synthase, ATP binding domain
Cluster-3116.24455	9.62482	1593.21	58.14	0	0	0	1808	11974122	PRP88025.1	149	6.9e-07	hypothetical protein PROFUN_04453 [Planoprotostelium fungivorum]	Q9LJ64	272	1.4e-22	Pollen-specific leucine-rich repeat extensin-like protein 1 OS=Arabidopsis thaliana OX=3702 GN=PEX1 PE=2 SV=1	PF08047//PF13855//PF00560	Histidine operon leader peptide//Leucine rich repeat//Leucine Rich Repeat
Cluster-3116.24457	48.5623	7.58961	9.50002	0	0	0	1037	2428605	EGC34208.1	295	4.7e-24	hypothetical protein DICPUDRAFT_80038 [Dictyostelium purpureum]	O81765	1047	1.1e-112	Pollen-specific leucine-rich repeat extensin-like protein 4 OS=Arabidopsis thaliana OX=3702 GN=PEX4 PE=2 SV=1	PF13855//PF02877//PF00560	Leucine rich repeat//Poly(ADP-ribose) polymerase, regulatory domain//Leucine Rich Repeat
Cluster-3116.24521	38.3805	1960.19	89.307	0	0	0	1587	5378579	KJE95471.1	849	4.1e-88	UDP-glucuronat epimerase [Capsaspora owczarzaki ATCC 30864]	Q9M0B6	1748	8.8e-194	UDP-glucuronate 4-epimerase 1 OS=Arabidopsis thaliana OX=3702 GN=GAE1 PE=1 SV=1	PF01073//PF01370//PF00106//PF08241	3-beta hydroxysteroid dehydrogenase/isomerase family//NAD dependent epimerase/dehydratase family//short chain dehydrogenase//Methyltransferase domain
Cluster-3116.24581	68.819	1904.89	114.816	3.22076	6.47479	3.3162	1303	6553198	XP_014154558.1	973	1.4e-102	plasma-membrane proton-efflux P-type ATPase [Sphaeroforma arctica JP610]	Q9M2A0	1859	9.7e-207	ATPase 8, plasma membrane-type OS=Arabidopsis thaliana OX=3702 GN=AHA8 PE=3 SV=1	PF00122	E1-E2 ATPase
Cluster-3116.24593	39.0115	2330.17	100.992	0	0	0	2551	--	--	--	--	--	Q9LJU0	1995	3.2e-222	COBRA-like protein 10 OS=Arabidopsis thaliana OX=3702 GN=COBL10 PE=2 SV=1	PF13465//PF00553//PF04833	Zinc-finger double domain//Cellulose binding domain//COBRA-like protein
Cluster-3116.24613	30.7698	724	67.01	0	0	0	2105	5381496	KJE98274.1	379	1.7e-33	TKL..IRAK protein kinase [Capsaspora owczarzaki ATCC 30864]	Q9SW11	825	1.2e-86	U-box domain-containing protein 35 OS=Arabidopsis thaliana OX=3702 GN=PUB35 PE=2 SV=2	PF00069//PF01567//PF00582//PF07714	Protein kinase domain//Hantavirus glycoprotein G1//Universal stress protein family//Protein tyrosine kinase
Cluster-3116.24631	22.4929	682.705	39.0361	0	0	0	1371	7954027	XP_015795654.1	439	1.2e-40	PREDICTED: interleukin-1 receptor-associated kinase 4-like [Tetranychus urticae]	B9DFG5	1391	1.9e-152	PTI1-like tyrosine-protein kinase 3 OS=Arabidopsis thaliana OX=3702 GN=PTI13 PE=1 SV=1	PF05964//PF07714//PF00069	F/Y-rich N-terminus//Protein tyrosine kinase//Protein kinase domain
Cluster-3116.24643	87.7012	727.26	168.436	0.427711	0	0	947	8761283	ANR76348.1	154	9.5e-08	cadmium resistance 3-like protein isoform x1 [Tegillarca granosa]	P0CW97	342	5.7e-31	Protein PLANT CADMIUM RESISTANCE 3 OS=Arabidopsis thaliana OX=3702 GN=PCR3 PE=3 SV=1	--	--
Cluster-3116.24833	11.9751	883.181	100.873	0	0	0	1462	7415982	XP_014790039.1	689	1.4e-69	PREDICTED: polygalacturonase-like, partial [Octopus bimaculoides]	P49062	830	2.3e-87	Exopolygalacturonase clone GBGE184 OS=Arabidopsis thaliana OX=3702 GN=PGA3 PE=2 SV=1	PF00295	Glycosyl hydrolases family 28
Cluster-3116.24943	44.4463	66.4278	22.8969	0	0	0	837	--	--	--	--	--	Q6NKW9	217	1.6e-16	Glucan endo-1,3-beta-glucosidase 8 OS=Arabidopsis thaliana OX=3702 GN=At1g64760 PE=1 SV=2	PF00332	Glycosyl hydrolases family 17
Cluster-3116.24959	28.6603	1287.54	59.1164	0	0	0	2785	2259477	CBY07237.1	278	1.2e-21	unnamed protein product [Oikopleura dioica]	Q9LVN0	1838	5.7e-204	Glycerophosphodiester phosphodiesterase GDPDL7 OS=Arabidopsis thaliana OX=3702 GN=GDPDL7 PE=2 SV=1	PF03009	Glycerophosphoryl diester phosphodiesterase family
Cluster-3116.25039	14.4446	98.5615	8.53695	0	0	0	1123	7091561	KRY02714.1	199	6.8e-13	hypothetical protein T12_7690, partial [Trichinella patagoniensis]	Q8RX56	287	1.6e-24	Protein unc-13 homolog OS=Arabidopsis thaliana OX=3702 GN=PATROL1 PE=2 SV=1	--	--
Cluster-3116.25063	282.803	519.892	78.9103	0	0	0	2266	--	--	--	--	--	--	--	--	--	--	--
Cluster-3116.25130	50.7551	533.321	44.5908	0	0	0	2137	3406494	XP_004340803.1	417	6.8e-38	anion transporter, putative [Acanthamoeba castellanii str. Neff]	Q9XI23	2084	1.3e-232	Boron transporter 4 OS=Arabidopsis thaliana OX=3702 GN=BOR4 PE=2 SV=1	PF00955	HCO3- transporter family
Cluster-3116.25184	114.153	386.969	24.0351	0	0	0	754	9766960	XP_018912620.1	608	1.7e-60	PREDICTED: pectinesterase-like isoform X2 [Bemisia tabaci]	Q9FJ21	690	2e-71	Probable pectinesterase/pectinesterase inhibitor 58 OS=Arabidopsis thaliana OX=3702 GN=PME58 PE=2 SV=1	PF01095	Pectinesterase
Cluster-3116.25185	268.574	528.797	174.939	0	0	0	1813	9766962	XP_018912623.1	855	9.4e-89	PREDICTED: pectinesterase-like isoform X4 [Bemisia tabaci]	Q3E8Z8	1195	1.3e-129	Putative pectinesterase/pectinesterase inhibitor 28 OS=Arabidopsis thaliana OX=3702 GN=PME28 PE=2 SV=1	PF04043//PF01095	Plant invertase/pectin methylesterase inhibitor//Pectinesterase
Cluster-3116.25282	13.1657	636.563	34.5439	0	0	0	1561	10000033	XP_019855709.1	461	4e-43	PREDICTED: interleukin-1 receptor-associated kinase 4-like [Amphimedon queenslandica]	F4JEQ2	1351	9.4e-148	Probable serine/threonine-protein kinase PBL23 OS=Arabidopsis thaliana OX=3702 GN=PBL23 PE=2 SV=1	PF00069//PF07714	Protein kinase domain//Protein tyrosine kinase
Cluster-3116.25334	27.7213	180.738	111.215	0	0	0	889	--	--	--	--	--	O49813	314	9.4e-28	Olee1-like protein OS=Betula pendula OX=3505 PE=2 SV=1	--	--
Cluster-3116.25397	116.332	102.093	29.9202	0	0	0	1733	--	--	--	--	--	--	--	--	--	--	--
Cluster-3116.25482	146.968	617.952	249.882	0	1.54451	1.16737	1476	273132	EAL69792.1	1791	2.2e-197	hypothetical protein DDB_G0275023 [Dictyostelium discoideum AX4]	Q05214	1891	2.1e-210	Actin OS=Nicotiana tabacum OX=4097 PE=3 SV=1	--	--
Cluster-3116.25491	154.631	126.425	53.3741	0	0	0	1678	--	--	--	--	--	Q9FIQ5	192	2.5e-13	Protein TORNADO 2 OS=Arabidopsis thaliana OX=3702 GN=TRN2 PE=1 SV=1	PF00335	Tetraspanin family
Cluster-3116.25630	19.8634	206.065	60.5862	0	0	0	1939	5373967	KJE90859.1	631	9.5e-63	hypothetical protein CAOG_002099 [Capsaspora owczarzaki ATCC 30864]	P26792	2014	1.5e-224	Beta-fructofuranosidase, insoluble isoenzyme 1 OS=Daucus carota OX=4039 GN=INV1 PE=1 SV=1	--	--
Cluster-3116.25714	7.6768	22.3403	10.8189	0	0	0	324	--	--	--	--	--	--	--	--	--	--	--
Cluster-3116.25717	60.941	132.395	689.407	0	0	0	1796	--	--	--	--	--	Q9SF32	366	1.8e-33	Protein IQ-DOMAIN 1 OS=Arabidopsis thaliana OX=3702 GN=IQD1 PE=1 SV=1	PF00612	IQ calmodulin-binding motif
Cluster-3116.26008	71.764	50.4845	33.5889	0	0	0	861	--	--	--	--	--	--	--	--	--	--	--
Cluster-3116.26043	77.6503	50.6642	20.3762	0	0	0	659	--	--	--	--	--	--	--	--	--	--	--
Cluster-3116.26168	258.745	207.817	73.7347	0	0	0	1773	6439481	XP_013758744.1	676	5.3e-68	CAMK..CAMKL..AMPK protein kinase [Thecamonas trahens ATCC 50062]	Q5W736	1399	2.9e-153	CBL-interacting protein kinase 18 OS=Oryza sativa subsp. japonica OX=39947 GN=CIPK18 PE=2 SV=1	PF01667//PF07714//PF00069//PF03822//PF06293//PF06058	Ribosomal protein S27//Protein tyrosine kinase//Protein kinase domain//NAF domain//Lipopolysaccharide kinase (Kdo/WaaP) family//Dcp1-like decapping family
Cluster-3116.26403	23.0828	168.498	18.7998	0	0	0	1708	--	--	--	--	--	--	--	--	--	PF00168	C2 domain
Cluster-3116.26646	29.4118	169.511	225.204	1.28313	0	0	1332	5375258	KJE92150.1	536	6.8e-52	hypothetical protein CAOG_009636 [Capsaspora owczarzaki ATCC 30864]	Q0WNG6	977	1.9e-104	Probable lipid phosphate phosphatase 4 OS=Arabidopsis thaliana OX=3702 GN=LPP4 PE=2 SV=1	PF01899	Na+/H+ ion antiporter subunit
Cluster-3116.6124	14.106	116.506	26.7089	0	0	0	1039	10189939	XP_020433864.1	335	1.1e-28	hypothetical protein PPL_05741 [Heterostelium album PN500]	O81916	1009	2.8e-108	Uncharacterized calcium-binding protein At1g02270 OS=Arabidopsis thaliana OX=3702 GN=At1g02270 PE=2 SV=2	--	--
Cluster-3116.6296	146.549	138.545	49.8223	0	0	0	1612	5871914	CEO96303.1	938	2e-98	hypothetical protein PBRA_004974 [Plasmodiophora brassicae]	Q93VB2	1404	6.9e-154	Autophagy-related protein 18a OS=Arabidopsis thaliana OX=3702 GN=ATG18A PE=1 SV=1	PF00400	WD domain, G-beta repeat
Cluster-3116.6325	40.2846	72.0051	18.6635	0	0	0	1881	--	--	--	--	--	Q9M310	1347	3.3e-147	F-box/kelch-repeat protein At3g61590 OS=Arabidopsis thaliana OX=3702 GN=At3g61590 PE=1 SV=1	PF00646//PF12937//PF07646	F-box domain//F-box-like//Kelch motif
Cluster-3116.6636	25.6186	27.6049	245.267	0.327249	0	0	478	--	--	--	--	--	--	--	--	--	--	--
Cluster-3116.6653	73.0757	83.1728	29.57	0	0	0	842	--	--	--	--	--	Q8L9S1	172	2.6e-11	60S ribosomal protein L18a-like protein OS=Arabidopsis thaliana OX=3702 GN=At1g29970 PE=2 SV=2	PF02076	Pheromone A receptor
Cluster-3116.6681	147.218	112.545	27.2115	0	0	0	2152	10027867	OMJ71354.1	419	4e-38	hypothetical protein SteCoe_30460 [Stentor coeruleus]	Q9ZPY9	1564	2.6e-172	Phosphatidylinositol 4-kinase gamma 4 OS=Arabidopsis thaliana OX=3702 GN=PI4KG4 PE=1 SV=1	PF00240//PF00454	Ubiquitin family//Phosphatidylinositol 3- and 4-kinase
Cluster-3116.6702	25.2961	29.5474	132.832	0	0	0	2750	5381496	KJE98274.1	496	6.1e-47	TKL..IRAK protein kinase [Capsaspora owczarzaki ATCC 30864]	Q8S8S7	908	3.9e-96	U-box domain-containing protein 34 OS=Arabidopsis thaliana OX=3702 GN=PUB34 PE=3 SV=1	PF04111//PF00069//PF07714//PF00582	Autophagy protein Apg6//Protein kinase domain//Protein tyrosine kinase//Universal stress protein family
Cluster-3116.6717	25.9209	27.0453	302.319	0	0	0	938	5341667	XP_011427007.1	334	1.3e-28	PREDICTED: calmodulin-A-like [Crassostrea gigas]	Q9FYK2	531	6.8e-53	Probable calcium-binding protein CML25 OS=Arabidopsis thaliana OX=3702 GN=CML25 PE=2 SV=1	PF13499//PF00036//PF08414//PF13405//PF00404//PF13202//PF13833//PF12763//PF10591	EF-hand domain pair//EF hand//Respiratory burst NADPH oxidase//EF-hand domain//Dockerin type I repeat//EF hand//EF-hand domain pair//Cytoskeletal-regulatory complex EF hand//Secreted protein acidic and rich in cysteine Ca binding region
Cluster-3116.6759	96.7503	65.7542	28.2426	0	0	0	817	--	--	--	--	--	--	--	--	--	--	--
Cluster-3116.6788	31.1221	30.2101	45.1101	0	0	0	1703	11169639	XP_022590506.1	139	9.4e-06	glycosyl hydrolases family 17 protein [Cyclospora cayetanensis]	Q93Z08	568	6.4e-57	Glucan endo-1,3-beta-glucosidase 6 OS=Arabidopsis thaliana OX=3702 GN=At5g58090 PE=1 SV=2	PF00332	Glycosyl hydrolases family 17
Cluster-3116.6854	121.501	97.5573	40.6449	0	0	0	1101	--	--	--	--	--	Q9LEX0	807	7.9e-85	F-box protein PP2-A13 OS=Arabidopsis thaliana OX=3702 GN=PP2A13 PE=1 SV=1	PF00646//PF12937	F-box domain//F-box-like
Cluster-3116.6915	51.94	429.941	139.217	0	0	0	1856	9766970	XP_018912632.1	869	2.3e-90	PREDICTED: pectinesterase-like [Bemisia tabaci]	Q3E8Z8	1243	3.7e-135	Putative pectinesterase/pectinesterase inhibitor 28 OS=Arabidopsis thaliana OX=3702 GN=PME28 PE=2 SV=1	PF04043//PF01095	Plant invertase/pectin methylesterase inhibitor//Pectinesterase
Cluster-3116.6987	259.4	218.913	67.6138	0	0	0	1703	9118995	XP_017889329.1	243	8.2e-18	PREDICTED: xylosyltransferase oxt isoform X2 [Ceratina calcarata]	Q9FLD7	1191	3.7e-129	Beta-glucuronosyltransferase GlcAT14A OS=Arabidopsis thaliana OX=3702 GN=GLCAT14A PE=2 SV=1	PF02485	Core-2/I-Branching enzyme
Cluster-3116.7003	92.7074	75.185	475.21	0	0.703803	0	1500	6035991	KNC48174.1	697	1.6e-70	CAMK..CAMKL..AMPK protein kinase [Thecamonas trahens ATCC 50062]	Q9LZW4	1137	5.9e-123	CBL-interacting serine/threonine-protein kinase 14 OS=Arabidopsis thaliana OX=3702 GN=CIPK14 PE=1 SV=1	PF03822//PF00069//PF07714//PF06293	NAF domain//Protein kinase domain//Protein tyrosine kinase//Lipopolysaccharide kinase (Kdo/WaaP) family
Cluster-3116.7046	24.7448	36.5507	335.946	0.327249	0	0	1536	10623657	OXA62345.1	157	6.9e-08	Pectate lyase [Folsomia candida]	P40973	1310	5.2e-143	Pectate lyase OS=Lilium longiflorum OX=4690 PE=2 SV=1	PF04431	Pectate lyase, N terminus
Cluster-3116.7061	158.491	160.215	44.5211	0	0	0	2922	11548932	XP_023019996.1	520	1.1e-49	CCR4-NOT transcription complex subunit 4 isoform X1 [Leptinotarsa decemlineata]	Q09818	474	8.7e-46	Putative general negative regulator of transcription C16C9.04c OS=Schizosaccharomyces pombe (strain 972 / ATCC 24843) OX=284812 GN=SPAC16C9.04c PE=3 SV=1	PF16934//PF00076//PF01363//PF00097	Two-component Enterococcus faecalis cytolysin (EFC)//RNA recognition motif. (a.k.a. RRM, RBD, or RNP domain)//FYVE zinc finger//Zinc finger, C3HC4 type (RING finger)
Cluster-3116.7120	272.047	250.898	72.1913	0	0	0	1231	2500839	XP_003284195.1	187	1.8e-11	hypothetical protein DICPUDRAFT_52726 [Dictyostelium purpureum]	Q9SYY4	669	8.9e-69	Elongation of fatty acids protein 3-like OS=Arabidopsis thaliana OX=3702 GN=HOS3 PE=2 SV=1	PF01151	GNS1/SUR4 family
Cluster-3116.7182	31.7319	39.4811	301.648	0.327249	0	0	2662	5381496	KJE98274.1	490	2.9e-46	TKL..IRAK protein kinase [Capsaspora owczarzaki ATCC 30864]	Q8S8S7	921	1.2e-97	U-box domain-containing protein 34 OS=Arabidopsis thaliana OX=3702 GN=PUB34 PE=3 SV=1	PF00069//PF07714//PF04111//PF00582//PF00171	Protein kinase domain//Protein tyrosine kinase//Autophagy protein Apg6//Universal stress protein family//Aldehyde dehydrogenase family
Cluster-3116.7213	79.1927	96.7201	30.665	0	0	0	1305	--	--	--	--	--	--	--	--	--	PF16557	CUT1-like DNA-binding domain of SATB
Cluster-3116.7218	210.076	208.383	67.9134	0	0	0	2601	--	--	--	--	--	--	--	--	--	PF07839	Plant calmodulin-binding domain
Cluster-3116.7264	134.199	118.388	34.0554	0	0	0	1627	4935517	XP_009313239.1	166	6.6e-09	putative E3 ubiquitin-protein ligase [Trypanosoma grayi]	Q9ZT42	902	1.1e-95	E3 ubiquitin-protein ligase RHF2A OS=Arabidopsis thaliana OX=3702 GN=RHF2A PE=2 SV=1	PF12861//PF14634//PF13639//PF00097//PF17123//PF11789//PF12678	Anaphase-promoting complex subunit 11 RING-H2 finger//zinc-RING finger domain//Ring finger domain//Zinc finger, C3HC4 type (RING finger)//RING-like zinc finger//Zinc-finger of the MIZ type in Nse subunit//RING-H2 zinc finger
Cluster-3116.7346	194.786	153.833	51.2574	0	0	0	1289	11249164	PFX16222.1	367	2.6e-32	DnaJ-like subfamily B member 13 [Stylophora pistillata]	P59910	325	7.2e-29	DnaJ homolog subfamily B member 13 OS=Homo sapiens OX=9606 GN=DNAJB13 PE=1 SV=1	--	--
Cluster-3116.7418	54.9473	121.174	44.4673	0	0.320029	0	1452	5373456	KJE90348.1	557	2.7e-54	1-acyl-sn-glycerol-3-phosphate acyltransferase [Capsaspora owczarzaki ATCC 30864]	Q9XFW4	1043	4.5e-112	1-acyl-sn-glycerol-3-phosphate acyltransferase 2 OS=Brassica napus OX=3708 GN=LPAT2 PE=2 SV=1	PF01553	Acyltransferase
Cluster-3116.7462	7.34567	17.5838	112.829	0	0	0	476	--	--	--	--	--	--	--	--	--	--	--
Cluster-3116.7607	12.2371	954.985	44.9003	0	0	0	2840	6058788	KNC82945.1	401	6.5e-36	hypothetical protein SARC_04767, partial [Sphaeroforma arctica JP610]	F4JSE7	511	4.3e-50	Protein ENHANCED DISEASE RESISTANCE 2 OS=Arabidopsis thaliana OX=3702 GN=EDR2 PE=2 SV=1	PF01852	START domain
Cluster-3116.7632	9.58647	61.2188	9.54927	0	0	0.379812	1513	--	--	--	--	--	F4INW9	292	5.7e-25	Probable myosin-binding protein 4 OS=Arabidopsis thaliana OX=3702 GN=MYOB4 PE=3 SV=1	PF07352//PF08720//PF04722//PF17060	Bacteriophage Mu Gam like protein//Influenza C hemagglutinin stalk//Ssu72-like protein//Monopolar spindle protein 2
Cluster-3116.7796	13.139	295.46	66.2497	0	0	0	2136	--	--	--	--	--	Q9FYG4	1120	7.8e-121	Aldehyde oxidase GLOX1 OS=Arabidopsis thaliana OX=3702 GN=GLOX1 PE=2 SV=1	--	--
Cluster-3116.7856	272.474	197.24	64.1011	0	0.386129	0	2447	5868295	CEP00022.1	356	9.3e-31	hypothetical protein PBRA_007756 [Plasmodiophora brassicae]	P75311	143	1.7e-07	Putative esterase/lipase 2 OS=Mycoplasma pneumoniae (strain ATCC 29342 / M129) OX=272634 GN=MPN_473 PE=3 SV=1	--	--
Cluster-3116.7921	10.8535	357.076	16.3649	0	0	0	2157	5872437	CEO95762.1	525	2.1e-50	hypothetical protein PBRA_004475 [Plasmodiophora brassicae]	O80612	1476	4.1e-162	Probable apyrase 6 OS=Arabidopsis thaliana OX=3702 GN=APY6 PE=2 SV=2	PF01150	GDA1/CD39 (nucleoside phosphatase) family
Cluster-3116.7966	45.2501	459.551	47.4435	0	0	0	690	--	--	--	--	--	P13447	384	5.6e-36	Anther-specific protein LAT52 OS=Solanum lycopersicum OX=4081 GN=LAT52 PE=2 SV=1	--	--
Cluster-3116.8031	12.0368	81.2598	15.5562	0	0	0	601	--	--	--	--	--	--	--	--	--	--	--
Cluster-3116.8096	138.706	122.508	44.6023	0	0	0	1457	--	--	--	--	--	Q9FKG5	244	2e-19	U-box domain-containing protein 51 OS=Arabidopsis thaliana OX=3702 GN=PUB51 PE=2 SV=2	PF00582	Universal stress protein family
Cluster-3116.8159	19.8663	499.778	30.2724	0	0	0	2070	10269867	XP_020622290.1	330	8.1e-28	solute carrier family 15 member 4-like [Orbicella faveolata]	Q3E8X3	1453	1.8e-159	Protein NRT1/ PTR FAMILY 2.8 OS=Arabidopsis thaliana OX=3702 GN=NPF2.8 PE=2 SV=2	PF00854	POT family
Cluster-3116.8174	75.3754	102.293	721.416	0.681782	2.7029	0	1606	1827515	EFC36775.1	1860	2.4e-205	beta-tubulin [Naegleria gruberi]	Q9ZRB1	1971	1.2e-219	Tubulin beta-2 chain OS=Triticum aestivum OX=4565 GN=TUBB2 PE=2 SV=1	PF01294//PF00091	Ribosomal protein L13e//Tubulin/FtsZ family, GTPase domain
Cluster-3116.8203	197.842	166.15	54.2359	0	0	0	1397	3413454	XP_004358298.1	636	1.8e-63	cell cycle control protein [Acanthamoeba castellanii str. Neff]	Q9LTW0	1054	2.3e-113	ALA-interacting subunit 1 OS=Arabidopsis thaliana OX=3702 GN=ALIS1 PE=1 SV=1	PF03381	LEM3 (ligand-effect modulator 3) family / CDC50 family
Cluster-3116.8206	15.635	922.113	50.7822	0	1.09229	0.379812	2304	--	--	--	--	--	Q8RY82	1056	2.2e-113	F-box protein At2g32560 OS=Arabidopsis thaliana OX=3702 GN=At2g32560 PE=2 SV=1	PF15966//PF12937//PF00646	F-box//F-box-like//F-box domain
Cluster-3116.8211	53.909	62.942	28.691	0	0	0	2077	3322496	ELU17436.1	444	4.9e-41	hypothetical protein CAPTEDRAFT_228334 [Capitella teleta]	Q9FFN2	923	5.3e-98	Probable glycosyltransferase At5g03795 OS=Arabidopsis thaliana OX=3702 GN=At5g03795 PE=3 SV=2	--	--
Cluster-3116.8222	200.713	147.242	60.2795	0	0	0	3595	2019872	ADJ66609.1	994	1.4e-104	magnesium-protoporphyrin IX monomethyl ester cyclase ..chloroplast.. [Chromerida sp. RM11]	Q9M591	1700	7.3e-188	Magnesium-protoporphyrin IX monomethyl ester [oxidative] cyclase, chloroplastic OS=Arabidopsis thaliana OX=3702 GN=CRD1 PE=1 SV=2	PF01529//PF03405//PF02915	DHHC palmitoyltransferase//Fatty acid desaturase//Rubrerythrin
Cluster-3116.8266	26.9837	729.452	37.219	0	0	0	2466	5378187	KJE95079.1	293	1.9e-23	TKL..IRAK protein kinase [Capsaspora owczarzaki ATCC 30864]	Q9LJY0	1441	5.4e-158	Pollen receptor-like kinase 4 OS=Arabidopsis thaliana OX=3702 GN=PRK4 PE=1 SV=1	PF05454//PF00069//PF13855//PF13994//PF15957//PF07714//PF01561//PF00560	Dystroglycan (Dystrophin-associated glycoprotein 1)//Protein kinase domain//Leucine rich repeat//PgaD-like protein//Commissureless//Protein tyrosine kinase//Hantavirus glycoprotein G2//Leucine Rich Repeat
Cluster-3116.8269	324.331	299.288	95.8791	1.08221	0.386129	0.393781	825	3265481	ELR15872.1	683	3.8e-69	ubiquitinconjugating enzyme E2, putative [Acanthamoeba castellanii str. Neff]	P35135	773	5.2e-81	Ubiquitin-conjugating enzyme E2-17 kDa OS=Solanum lycopersicum OX=4081 PE=2 SV=1	PF05743//PF05773	UEV domain//RWD domain
Cluster-3116.8309	12.5704	451.851	30.5843	0	0	0	2860	11519942	XP_022904698.1	808	4.2e-83	oxysterol-binding protein 1 isoform X1 [Onthophagus taurus]	Q940Y1	2323	3.3e-260	Oxysterol-binding protein-related protein 2A OS=Arabidopsis thaliana OX=3702 GN=ORP2A PE=2 SV=1	PF04719	hTAFII28-like protein conserved region
Cluster-3116.8317	38.0837	220.054	43.4512	0	0	0	1175	--	--	--	--	--	--	--	--	--	--	--
Cluster-3116.8378	72.5686	121.669	37.6695	0	0.386129	0	1949	--	--	--	--	--	--	--	--	--	PF01479	S4 domain
Cluster-3116.8431	186.672	223.766	81.3663	0	0	0	907	11632852	XP_023237313.1	228	2.4e-16	peptidase inhibitor 15-like [Centruroides sculpturatus]	Q40374	288	9.9e-25	Pathogenesis-related protein PR-1 OS=Medicago truncatula OX=3880 GN=PR-1 PE=2 SV=1	--	--
Cluster-3116.8436	230.688	280.981	102.838	0	1.02383	0	1079	11973973	PRP87876.1	769	5.3e-79	hypothetical protein PROFUN_02613 [Planoprotostelium fungivorum]	P31022	996	9.5e-107	Ras-related protein Rab7 OS=Pisum sativum OX=3888 PE=2 SV=1	PF10662//PF04670//PF00071//PF01926//PF00025//PF07728//PF00735//PF01637//PF03266//PF08477//PF03193//PF00910	Ethanolamine utilisation - propanediol utilisation//Gtr1/RagA G protein conserved region//Ras family//50S ribosome-binding GTPase//ADP-ribosylation factor family//AAA domain (dynein-related subfamily)//Septin//Archaeal ATPase//NTPase//Ras of Complex, Roc, domain of DAPkinase//Protein of unknown function, DUF258//RNA helicase
Cluster-3116.8452	214.767	268.508	80.0209	0	0	0	872	--	--	--	--	--	--	--	--	--	--	--
Cluster-3116.8458	240.158	219.622	70.2009	0	0.386129	0	1478	5375258	KJE92150.1	479	3.1e-45	hypothetical protein CAOG_009636 [Capsaspora owczarzaki ATCC 30864]	Q8LFD1	945	1.1e-100	Putative lipid phosphate phosphatase 3, chloroplastic OS=Arabidopsis thaliana OX=3702 GN=LPP3 PE=2 SV=1	PF01899//PF02687	Na+/H+ ion antiporter subunit//FtsX-like permease family
Cluster-3116.8481	101.682	111.274	40.9139	0	0	0	880	9907044	XP_019622715.1	354	5.7e-31	PREDICTED: AN1-type zinc finger protein 6-like [Branchiostoma belcheri]	A2YEZ6	559	3.6e-56	Zinc finger A20 and AN1 domain-containing stress-associated protein 8 OS=Oryza sativa subsp. indica OX=39946 GN=SAP8 PE=2 SV=2	PF01754//PF01428	A20-like zinc finger//AN1-like Zinc finger
Cluster-3116.8482	129.263	135.798	41.7867	0	0	0	2044	8401043	GAT99556.1	632	7.7e-63	protein kinase domain containing protein [Entamoeba histolytica]	Q1PFB9	1665	4.8e-184	Serine/threonine-protein kinase AGC1-7 OS=Arabidopsis thaliana OX=3702 GN=AGC1-7 PE=1 SV=1	PF07714//PF06293//PF00069	Protein tyrosine kinase//Lipopolysaccharide kinase (Kdo/WaaP) family//Protein kinase domain
Cluster-3116.8522	365.362	275.996	87.9285	0	0	0	1808	--	--	--	--	--	F4I2H7	156	4e-09	Protein TPX2 OS=Arabidopsis thaliana OX=3702 GN=TPX2 PE=1 SV=1	--	--
Cluster-3116.8539	350.014	286.607	79.4024	0	0	0	1389	--	--	--	--	--	Q9FKT1	376	9.5e-35	GPI-anchored protein LLG1 OS=Arabidopsis thaliana OX=3702 GN=LLG1 PE=1 SV=1	--	--
Cluster-3116.8564	210.854	183.973	42.2711	0	0	0	3042	--	--	--	--	--	F4HXQ7	414	8.2e-39	Myosin-binding protein 1 OS=Arabidopsis thaliana OX=3702 GN=MYOB1 PE=1 SV=1	--	--
Cluster-3116.8568	19.7403	1138.89	41.1348	0	0	0	1216	--	--	--	--	--	O64791	549	7.2e-55	Syntaxin-124 OS=Arabidopsis thaliana OX=3702 GN=SYP124 PE=2 SV=1	PF01166//PF00804	TSC-22/dip/bun family//Syntaxin
Cluster-3116.8569	351.305	285.936	90.2714	0	0	0	780	--	--	--	--	--	--	--	--	--	PF03176	MMPL family
Cluster-3116.8601	21.3023	1589.12	67.1051	0	0	0	2993	5795051	XP_001015939.2	210	9.7e-14	hypothetical protein TTHERM_00268040 [Tetrahymena thermophila SB210]	P0DMS1	1370	1.1e-149	Protein NETWORKED 2A OS=Arabidopsis thaliana OX=3702 GN=NET2A PE=2 SV=1	--	--
Cluster-3116.8638	52.3687	196.839	83.4557	0	1.41231	0	2215	6556144	XP_014157504.1	1222	3.2e-131	hypothetical protein SARC_04160 [Sphaeroforma arctica JP610]	Q9T0A0	2608	2.3e-293	Long chain acyl-CoA synthetase 4 OS=Arabidopsis thaliana OX=3702 GN=LACS4 PE=2 SV=1	PF00501	AMP-binding enzyme
Cluster-3116.8669	88.0378	92.7892	29.2907	0	0	0	2875	10368870	XP_020902015.1	516	3.1e-49	CSC1-like protein At1g32090 [Exaiptasia pallida]	F4IBD7	1941	6.6e-216	CSC1-like protein RXW8 OS=Arabidopsis thaliana OX=3702 GN=RXW8 PE=2 SV=1	PF02714	Calcium-dependent channel, 7TM region, putative phosphate
Cluster-3116.8731	186.278	206.512	47.4724	0	0	0	2920	5373080	KJE89972.1	485	1.2e-45	TKL..IRAK protein kinase [Capsaspora owczarzaki ATCC 30864]	Q8S8S7	926	3.4e-98	U-box domain-containing protein 34 OS=Arabidopsis thaliana OX=3702 GN=PUB34 PE=3 SV=1	PF10152//PF13443//PF00582//PF00069//PF07714//PF04111	Predicted coiled-coil domain-containing protein (DUF2360)//Cro/C1-type HTH DNA-binding domain//Universal stress protein family//Protein kinase domain//Protein tyrosine kinase//Autophagy protein Apg6
Cluster-3116.8733	49.4543	286.462	10.5624	0	0	0	2373	3272563	ELR22954.1	223	2.4e-15	peptidase, S8..S53 subfamily protein [Acanthamoeba castellanii str. Neff]	Q9ZSP5	1528	4.3e-168	Subtilisin-like protease SBT5.3 OS=Arabidopsis thaliana OX=3702 GN=AIR3 PE=2 SV=1	PF00082	Subtilase family
Cluster-3116.8763	234.549	224.05	66.4767	0	0	0	1574	10904363	XP_022214533.1	305	4.9e-25	adiponectin receptor protein isoform X3 [Drosophila obscura]	Q84N34	782	9e-82	Heptahelical transmembrane protein 2 OS=Arabidopsis thaliana OX=3702 GN=HHP2 PE=2 SV=1	PF03006	Haemolysin-III related
Cluster-3116.8776	76.8283	67.0085	25.3093	0	0	0	1185	10042717	OMJ86204.1	305	3.7e-25	hypothetical protein SteCoe_12344 [Stentor coeruleus]	P0CH30	582	1.1e-58	E3 ubiquitin-protein ligase RING1 OS=Gossypium hirsutum OX=3635 GN=RING1 PE=1 SV=1	PF00097//PF12861//PF13639//PF11789//PF12678//PF00628//PF14634//PF17123//PF03854	Zinc finger, C3HC4 type (RING finger)//Anaphase-promoting complex subunit 11 RING-H2 finger//Ring finger domain//Zinc-finger of the MIZ type in Nse subunit//RING-H2 zinc finger//PHD-finger//zinc-RING finger domain//RING-like zinc finger//P-11 zinc finger
Cluster-3116.8778	198.471	431.467	161.064	0.427711	0.386129	0	2616	6058788	KNC82945.1	366	6.9e-32	hypothetical protein SARC_04767, partial [Sphaeroforma arctica JP610]	F4JSE7	803	5.5e-84	Protein ENHANCED DISEASE RESISTANCE 2 OS=Arabidopsis thaliana OX=3702 GN=EDR2 PE=2 SV=1	PF01852	START domain
Cluster-3116.8812	368.419	426.746	99.7428	0	0.386129	0	2581	10268180	XP_020620415.1	948	2.2e-99	high affinity cationic amino acid transporter 1-like [Orbicella faveolata]	Q9ASS7	2234	6.3e-250	Cationic amino acid transporter 2, vacuolar OS=Arabidopsis thaliana OX=3702 GN=CAT2 PE=1 SV=1	PF00324//PF13520	Amino acid permease//Amino acid permease
Cluster-3116.8830	13.325	169.913	16.0802	0	0	0	1899	10050540	OMJ94027.1	380	1.2e-33	hypothetical protein SteCoe_2950 [Stentor coeruleus]	Q9LHJ9	1434	2.7e-157	Probable protein phosphatase 2C 38 OS=Arabidopsis thaliana OX=3702 GN=PP2C38 PE=1 SV=1	PF07228//PF00481	Stage II sporulation protein E (SpoIIE)//Protein phosphatase 2C
Cluster-3116.8844	17.197	1881.13	81.4056	0	0	0	3440	3562392	XP_004993049.1	748	4.6e-76	cenpe protein [Salpingoeca rosetta]	F4IGL2	1841	3.1e-204	Kinesin-like protein KIN-7E OS=Arabidopsis thaliana OX=3702 GN=KIN7E PE=2 SV=1	PF00225	Kinesin motor domain
Cluster-3116.8849	240.288	186.921	56.3689	0	0	0	1830	3560527	XP_004991184.1	220	4.1e-15	hypothetical protein PTSG_08160 [Salpingoeca rosetta]	Q6YRM6	773	1.2e-80	Glycosyltransferase family 92 protein Os08g0121900 OS=Oryza sativa subsp. japonica OX=39947 GN=Os08g0121900 PE=2 SV=1	--	--
Cluster-3116.8859	11.6583	815.422	68.07	0	0	0	2611	6283728	XP_013337376.1	933	1.2e-97	CAM kinase, CDPK family, putative [Eimeria maxima]	Q6NLQ6	2043	9e-228	Calcium-dependent protein kinase 32 OS=Arabidopsis thaliana OX=3702 GN=CPK32 PE=1 SV=1	PF13833//PF12763//PF10591//PF00036//PF07714//PF00069//PF13405//PF06293//PF13202//PF13499	EF-hand domain pair//Cytoskeletal-regulatory complex EF hand//Secreted protein acidic and rich in cysteine Ca binding region//EF hand//Protein tyrosine kinase//Protein kinase domain//EF-hand domain//Lipopolysaccharide kinase (Kdo/WaaP) family//EF hand//EF-hand domain pair
Cluster-3116.8866	16.8158	911.412	33.0463	0	0	0	927	9766970	XP_018912632.1	646	8.3e-65	PREDICTED: pectinesterase-like [Bemisia tabaci]	Q7Y201	849	9e-90	Probable pectinesterase/pectinesterase inhibitor 13 OS=Arabidopsis thaliana OX=3702 GN=PME13 PE=2 SV=2	PF01095	Pectinesterase
Cluster-3116.8867	24.9452	1511.97	64.3404	0	0	0.393781	2369	9766970	XP_018912632.1	875	5.9e-91	PREDICTED: pectinesterase-like [Bemisia tabaci]	Q9SMY6	1383	2.8e-151	Putative pectinesterase/pectinesterase inhibitor 45 OS=Arabidopsis thaliana OX=3702 GN=PME45 PE=2 SV=1	PF01095//PF04043//PF00212	Pectinesterase//Plant invertase/pectin methylesterase inhibitor//Atrial natriuretic peptide
Cluster-3116.8887	101.717	76.4078	31.5073	0	0	0	1725	4961496	AIT11911.1	817	2.3e-84	endo-beta-1,4-glucanase [Parasesarma erythrodactyla]	Q9FXI9	1760	3.9e-195	Endoglucanase 2 OS=Arabidopsis thaliana OX=3702 GN=At1g19940 PE=2 SV=1	PF00759	Glycosyl hydrolase family 9
Cluster-3116.8905	52.7374	313.264	81.645	0	1.54451	0.759624	1606	--	--	--	--	--	--	--	--	--	PF07839	Plant calmodulin-binding domain
Cluster-3116.8911	199.758	188.883	58.2259	0	0.772257	0	1476	6436090	XP_013755353.1	304	6e-25	palmitoyltransferase PFA4 [Thecamonas trahens ATCC 50062]	Q93VV0	526	4.1e-52	Probable protein S-acyltransferase 16 OS=Arabidopsis thaliana OX=3702 GN=PAT16 PE=2 SV=1	PF01529	DHHC palmitoyltransferase
Cluster-3116.8940	198.86	181.87	58.4505	0	0	0	983	10614612	OXA53300.1	232	8.9e-17	AN1-type zinc finger protein 6 [Folsomia candida]	Q9LHJ8	359	6.3e-33	Zinc finger A20 and AN1 domain-containing stress-associated protein 5 OS=Arabidopsis thaliana OX=3702 GN=SAP5 PE=2 SV=1	PF01155//PF01428//PF06221	Hydrogenase/urease nickel incorporation, metallochaperone, hypA//AN1-like Zinc finger//Putative zinc finger motif, C2HC5-type
Cluster-3116.8952	149.74	111.229	44.9602	0	0	0	1662	10030621	OMJ74108.1	169	3e-09	hypothetical protein SteCoe_27056 [Stentor coeruleus]	Q9SK53	147	4.1e-08	Zinc finger protein CONSTANS-LIKE 3 OS=Arabidopsis thaliana OX=3702 GN=COL3 PE=1 SV=1	PF06203	CCT motif
Cluster-3116.8981	197.448	156.939	38.5469	0	0	0	2569	12027949	XP_024216712.1	273	4.1e-21	uncharacterized protein LOC112210757 [Halyomorpha halys]	Q8N8A2	228	2.6e-17	Serine/threonine-protein phosphatase 6 regulatory ankyrin repeat subunit B OS=Homo sapiens OX=9606 GN=ANKRD44 PE=1 SV=3	PF05155//PF00023//PF13606	Phage X family//Ankyrin repeat//Ankyrin repeat
Cluster-3116.9030	20.1754	202.89	14.3183	0	0	0	1610	10621402	OXA60090.1	168	3.9e-09	Pectate lyase A [Folsomia candida]	P40973	1494	2.5e-164	Pectate lyase OS=Lilium longiflorum OX=4690 PE=2 SV=1	PF04431	Pectate lyase, N terminus
Cluster-3116.9079	18.8661	547.811	35.9063	0	0	0	1888	10021639	OMJ65126.1	369	2.2e-32	hypothetical protein SteCoe_39170 [Stentor coeruleus]	Q2RBJ6	870	6.7e-92	Probable protein phosphatase 2C 73 OS=Oryza sativa subsp. japonica OX=39947 GN=Os11g0109000 PE=2 SV=1	PF03839//PF00481//PF08496//PF04277	Translocation protein Sec62//Protein phosphatase 2C//Peptidase family S49 N-terminal//Oxaloacetate decarboxylase, gamma chain
Cluster-3116.9181	10.1511	431.957	26.7565	0	0	0	1952	8260081	KZS05836.1	485	8.2e-46	Interleukin-1 receptor-associated kinase 4 [Daphnia magna]	Q9LDZ5	1283	9e-140	Probable serine/threonine-protein kinase PBL21 OS=Arabidopsis thaliana OX=3702 GN=PBL21 PE=1 SV=1	PF00069//PF07714	Protein kinase domain//Protein tyrosine kinase
Cluster-3116.9183	28.9639	343.277	20.8651	0	0	0	3030	9313825	XP_018012008.1	1395	3.8e-151	PREDICTED: phospholipase D alpha 1-like [Hyalella azteca]	Q9C5Y0	2897	0	Phospholipase D delta OS=Arabidopsis thaliana OX=3702 GN=PLDDELTA PE=1 SV=2	PF00614//PF00168	Phospholipase D Active site motif//C2 domain
Cluster-3116.9216	20.4257	1729.78	77.0484	0	0	0	1891	10731311	XP_021963242.1	322	6.3e-27	serine..threonine-protein kinase pelle-like [Folsomia candida]	Q8S8S7	683	3.3e-70	U-box domain-containing protein 34 OS=Arabidopsis thaliana OX=3702 GN=PUB34 PE=3 SV=1	PF00069//PF00582//PF02444//PF07714	Protein kinase domain//Universal stress protein family//Hepatitis E virus ORF-2 (Putative capsid protein)//Protein tyrosine kinase
Cluster-3116.9250	18.1783	1044.46	44.6422	0	0	0	2146	10336372	XP_020804319.1	1002	1e-105	uncharacterized protein LOC110180984 [Drosophila serrata]	P47924	1934	3.2e-215	Bifunctional riboflavin biosynthesis protein RIBA 1, chloroplastic OS=Arabidopsis thaliana OX=3702 GN=RIBA1 PE=1 SV=2	PF00926	3,4-dihydroxy-2-butanone 4-phosphate synthase
Cluster-3116.9267	27.7528	365.19	22.3585	0	0	0	1645	5375329	KJE92221.1	477	5.8e-45	TKL..IRAK protein kinase [Capsaspora owczarzaki ATCC 30864]	Q9T020	1573	1.8e-173	Probable receptor-like protein kinase At4g39110 OS=Arabidopsis thaliana OX=3702 GN=At4g39110 PE=3 SV=1	PF07714//PF00069	Protein tyrosine kinase//Protein kinase domain
Cluster-3116.9276	16.5682	862.846	49.6812	0	0	0	2255	10743386	XP_022082099.1	304	9.2e-25	F-box..LRR-repeat protein 7-like isoform X3 [Acanthaster planci]	Q9S9X4	1552	6.7e-171	Putative F-box/LRR-repeat protein 8 OS=Arabidopsis thaliana OX=3702 GN=FBL8 PE=4 SV=1	PF00646//PF12937//PF09029//PF13855	F-box domain//F-box-like//5-aminolevulinate synthase presequence//Leucine rich repeat
Cluster-3116.9288	12.325	885.124	43.3319	0	0	0	2367	11972590	PRP86493.1	240	2.5e-17	ANTH domain-containing protein [Planoprotostelium fungivorum]	Q9SA65	1312	4.7e-143	Putative clathrin assembly protein At1g03050 OS=Arabidopsis thaliana OX=3702 GN=At1g03050 PE=2 SV=1	PF07651//PF03788	ANTH domain//LrgA family
Cluster-3116.9296	7.57216	648.252	30.5227	0	0	0	1528	5811167	XP_012749701.1	553	8.3e-54	hypothetical protein SAMD00019534_104090 [Acytostelium subglobosum LB1]	Q9LU41	1454	1e-159	Calcium-transporting ATPase 9, plasma membrane-type OS=Arabidopsis thaliana OX=3702 GN=ACA9 PE=2 SV=2	PF00122//PF00003//PF12515	E1-E2 ATPase//7 transmembrane sweet-taste receptor of 3 GCPR//Ca2+-ATPase N terminal autoinhibitory domain
Cluster-3116.9301	9.42939	364.546	127.099	0	0	0	2547	2485174	EGG16179.1	1120	2.5e-119	P-type ATPase [Cavenderia fasciculata]	Q9LU41	2571	5.2e-289	Calcium-transporting ATPase 9, plasma membrane-type OS=Arabidopsis thaliana OX=3702 GN=ACA9 PE=2 SV=2	PF00122//PF12515//PF00003	E1-E2 ATPase//Ca2+-ATPase N terminal autoinhibitory domain//7 transmembrane sweet-taste receptor of 3 GCPR
Cluster-3116.9325	7.71006	189.643	13.8552	0	0	0	573	2033945	ADK26607.1	854	3.9e-89	alpha-tubulin, partial [Bodomorpha minima]	Q9ZRR5	856	8.6e-91	Tubulin alpha-3 chain OS=Hordeum vulgare OX=4513 GN=TUBA3 PE=2 SV=1	PF00091	Tubulin/FtsZ family, GTPase domain
Cluster-3116.9351	18.5852	298.658	23.5954	0	0	0.322493	2070	1409881	XP_002121338.1	193	6.3e-12	PREDICTED: kelch-like protein 24 [Ciona intestinalis]	Q9FPW6	1887	8.7e-210	BTB/POZ domain-containing protein POB1 OS=Arabidopsis thaliana OX=3702 GN=POB1 PE=1 SV=2	PF10371//PF00651	Domain of unknown function//BTB/POZ domain
Cluster-3116.9387	11.7821	992.839	46.939	0	0	0	1506	11974447	PRP88350.1	280	3.7e-22	NB-ARC domain-containing protein [Planoprotostelium fungivorum]	O48716	1505	1.3e-165	Protein JINGUBANG OS=Arabidopsis thaliana OX=3702 GN=JGB PE=1 SV=1	PF00400	WD domain, G-beta repeat
Cluster-3116.9394	9.92466	563.911	20.2185	0	0	0	1327	--	--	--	--	--	Q9ZPY9	925	2e-98	Phosphatidylinositol 4-kinase gamma 4 OS=Arabidopsis thaliana OX=3702 GN=PI4KG4 PE=1 SV=1	PF00240//PF00454	Ubiquitin family//Phosphatidylinositol 3- and 4-kinase
Cluster-3116.9463	26.5764	1835.49	74.0205	0	0	0	2375	5373967	KJE90859.1	717	1.2e-72	hypothetical protein CAOG_002099 [Capsaspora owczarzaki ATCC 30864]	P29001	2153	1.4e-240	Acid beta-fructofuranosidase OS=Vigna radiata var. radiata OX=3916 GN=INVA PE=1 SV=1	PF11837	Domain of unknown function (DUF3357)
Cluster-3116.9489	11.7821	533.731	27.8553	0	0	0	1119	11432810	PIK40230.1	174	5.4e-10	putative E3 ubiquitin-protein ligase MARCH8 isoform X3 [Apostichopus japonicus]	Q8BRX9	145	4.7e-08	E3 ubiquitin-protein ligase MARCH3 OS=Mus musculus OX=10090 GN=March3 PE=2 SV=1	PF13639//PF12906	Ring finger domain//RING-variant domain
Cluster-3116.9511	34.3439	4127.85	147.542	0	0	0	2524	1134255	EDV21449.1	618	4e-61	expressed hypothetical protein [Trichoplax adhaerens]	Q9SBA7	1602	1.2e-176	Sugar transport protein 8 OS=Arabidopsis thaliana OX=3702 GN=STP8 PE=2 SV=2	PF00083//PF07690	Sugar (and other) transporter//Major Facilitator Superfamily
Cluster-3116.9519	28.5768	681.74	44.2194	0	0	0	2844	3763753	ESO83280.1	861	3e-89	hypothetical protein LOTGIDRAFT_169498 [Lottia gigantea]	Q15208	820	6.4e-86	Serine/threonine-protein kinase 38 OS=Homo sapiens OX=9606 GN=STK38 PE=1 SV=1	PF06293//PF07714//PF00433//PF05445//PF00069	Lipopolysaccharide kinase (Kdo/WaaP) family//Protein tyrosine kinase//Protein kinase C terminal domain//Poxvirus serine/threonine protein kinase//Protein kinase domain
Cluster-3116.9614	32.0677	2198.95	113.294	0	0.386129	0	2016	6740649	XP_014246998.1	1226	1e-131	glycogen synthase kinase-3 beta isoform X3 [Cimex lectularius]	Q96287	1798	1.8e-199	Shaggy-related protein kinase theta OS=Arabidopsis thaliana OX=3702 GN=ASK8 PE=2 SV=3	PF07714//PF00069//PF06293	Protein tyrosine kinase//Protein kinase domain//Lipopolysaccharide kinase (Kdo/WaaP) family
Cluster-3116.9678	12.4726	132.008	25.0642	0	0	0	1990	988074	EDQ87754.1	297	5.2e-24	predicted protein [Monosiga brevicollis MX1]	F4JSE7	138	5.4e-07	Protein ENHANCED DISEASE RESISTANCE 2 OS=Arabidopsis thaliana OX=3702 GN=EDR2 PE=2 SV=1	--	--
Cluster-3116.9683	56.3151	7049.73	224.558	0	0	0	1688	--	--	--	--	--	P15722	1186	1.4e-128	Probable pectate lyase P59 OS=Solanum lycopersicum OX=4081 GN=LAT59 PE=2 SV=1	PF04431//PF02241//PF00608	Pectate lyase, N terminus//Methyl-coenzyme M reductase beta subunit, C-terminal domain//Adenoviral fibre protein (repeat/shaft region)
Cluster-3116.9684	23.917	102.095	175.587	0	0	0	1572	--	--	--	--	--	P15722	1116	1.7e-120	Probable pectate lyase P59 OS=Solanum lycopersicum OX=4081 GN=LAT59 PE=2 SV=1	--	--
Cluster-3116.9695	57.485	1666.78	69.9356	0	0.386129	0	2796	6059723	KNC83880.1	387	2.7e-34	TKL..IRAK protein kinase [Sphaeroforma arctica JP610]	Q9SR05	2176	3.6e-243	Receptor-like protein kinase ANXUR1 OS=Arabidopsis thaliana OX=3702 GN=ANX1 PE=2 SV=1	PF00069//PF07714	Protein kinase domain//Protein tyrosine kinase
Cluster-3116.9700	14.7804	1317.8	48.4699	0	0	0	1762	--	--	--	--	--	--	--	--	--	--	--
Cluster-3116.9718	20.2414	49.0493	37.003	0	0	0.322493	416	6033806	KNC45989.1	554	1.7e-54	hypothetical protein AMSG_11593 [Thecamonas trahens ATCC 50062]	P29511	567	2e-57	Tubulin alpha-6 chain OS=Arabidopsis thaliana OX=3702 GN=TUBA6 PE=1 SV=1	PF00091	Tubulin/FtsZ family, GTPase domain
Cluster-3116.9802	12.0443	293.223	42.7515	0	0	0	896	2492150	EGG23155.1	165	4.8e-09	P-type ATPase [Cavenderia fasciculata]	Q42556	702	9.7e-73	ATPase 9, plasma membrane-type OS=Arabidopsis thaliana OX=3702 GN=AHA9 PE=2 SV=2	--	--
Cluster-3116.9860	8.16987	1570.54	61.5038	0	0	0	3216	5820222	XP_012758756.1	813	1.2e-83	hypothetical protein SAMD00019534_013350, partial [Acytostelium subglobosum LB1]	Q9LZA6	2824	0	Triacylglycerol lipase SDP1 OS=Arabidopsis thaliana OX=3702 GN=SDP1 PE=1 SV=1	PF02877//PF01734//PF11815	Poly(ADP-ribose) polymerase, regulatory domain//Patatin-like phospholipase//Domain of unknown function (DUF3336)
Cluster-3116.9925	28.6482	716.202	33.799	0	0	0	1895	9739609	XP_018916696.1	289	4.2e-23	PREDICTED: glucan endo-1,3-beta-glucosidase, basic vacuolar isoform-like [Bemisia tabaci]	Q6NKW9	1045	3.5e-112	Glucan endo-1,3-beta-glucosidase 8 OS=Arabidopsis thaliana OX=3702 GN=At1g64760 PE=1 SV=2	PF00332	Glycosyl hydrolases family 17
Cluster-3116.9937	40.5378	1197.65	60.2006	0	0	0	1968	6059723	KNC83880.1	377	2.7e-33	TKL..IRAK protein kinase [Sphaeroforma arctica JP610]	Q9SJT0	2019	4.1e-225	Probable receptor-like protein kinase At2g21480 OS=Arabidopsis thaliana OX=3702 GN=At2g21480 PE=3 SV=1	PF07714//PF03367//PF00069	Protein tyrosine kinase//ZPR1 zinc-finger domain//Protein kinase domain
Cluster-3116.9972	20.2089	140.768	6.55279	0	0	0	738	--	--	--	--	--	--	--	--	--	--	--
Cluster-31190.0	83.5617	81.7811	23.8298	0	0	0	2171	1432472	EEA08040.1	297	5.7e-24	hypothetical protein, conserved [Cryptosporidium muris RN66]	Q8RXE7	467	4.2e-45	Probable ADP-ribosylation factor GTPase-activating protein AGD14 OS=Arabidopsis thaliana OX=3702 GN=AGD14 PE=1 SV=2	PF01412//PF00643//PF00672	Putative GTPase activating protein for Arf//B-box zinc finger//HAMP domain
Cluster-31227.1	11.7105	96.824	29.4277	0	0	0	1672	10000033	XP_019855709.1	461	4.2e-43	PREDICTED: interleukin-1 receptor-associated kinase 4-like [Amphimedon queenslandica]	F4JEQ2	1201	2.5e-130	Probable serine/threonine-protein kinase PBL23 OS=Arabidopsis thaliana OX=3702 GN=PBL23 PE=2 SV=1	PF07714//PF00069	Protein tyrosine kinase//Protein kinase domain
Cluster-31312.0	27.1489	47.253	22.7261	0	0.386129	0	1013	3393527	XP_004363256.1	438	1.2e-40	small GTPase [Cavenderia fasciculata]	P87027	436	7.7e-42	Septum-promoting GTP-binding protein 1 OS=Schizosaccharomyces pombe (strain 972 / ATCC 24843) OX=284812 GN=spg1 PE=1 SV=1	PF08477//PF00071	Ras of Complex, Roc, domain of DAPkinase//Ras family
Cluster-31341.0	9.28883	12.1203	140.888	0	0	0	713	11811093	XP_023711522.1	187	1.1e-11	multiple C2 and transmembrane domain-containing protein-like isoform X1 [Cryptotermes secundus]	Q9LP65	514	4.9e-51	Protein C2-DOMAIN ABA-RELATED 5 OS=Arabidopsis thaliana OX=3702 GN=CAR5 PE=2 SV=1	PF00168	C2 domain
Cluster-31432.0	128.934	554.574	29.4571	0	0	0	1698	11429040	PIK36460.1	147	1.1e-06	putative neurogenic locus notch-like protein 1-like [Apostichopus japonicus]	--	--	--	--	PF04565//PF01169	RNA polymerase Rpb2, domain 3//Uncharacterized protein family UPF0016
Cluster-31968.0	195.2	211.141	75.7858	0	0	0	1204	5432481	XP_011566927.1	335	1.2e-28	PREDICTED: alpha carbonic anhydrase 7-like [Plutella xylostella]	F4JIK2	737	1.1e-76	Alpha carbonic anhydrase 4 OS=Arabidopsis thaliana OX=3702 GN=ACA4 PE=3 SV=1	--	--
Cluster-32528.0	24.1496	143.293	11.6542	0	0	0	631	--	--	--	--	--	P13447	364	1.1e-33	Anther-specific protein LAT52 OS=Solanum lycopersicum OX=4081 GN=LAT52 PE=2 SV=1	PF04354	ZipA, C-terminal FtsZ-binding domain
Cluster-32587.0	20.523	359.332	24.9821	0	0	0	1800	9766960	XP_018912620.1	813	6.9e-84	PREDICTED: pectinesterase-like isoform X2 [Bemisia tabaci]	Q9FJ21	1048	1.5e-112	Probable pectinesterase/pectinesterase inhibitor 58 OS=Arabidopsis thaliana OX=3702 GN=PME58 PE=2 SV=1	PF05739//PF08066//PF01095//PF04043	SNARE domain//PMC2NT (NUC016) domain//Pectinesterase//Plant invertase/pectin methylesterase inhibitor
Cluster-33062.0	226.677	156.7	53.1572	0	0	0	795	--	--	--	--	--	Q9ASW8	302	2.1e-26	Protein WVD2-like 2 OS=Arabidopsis thaliana OX=3702 GN=WDL2 PE=2 SV=1	--	--
Cluster-33317.0	26.8233	245.675	13.618	0	0	0	2009	9726105	XP_018896941.1	142	5e-06	PREDICTED: galactose oxidase-like [Bemisia tabaci]	Q9FYG4	1476	3.9e-162	Aldehyde oxidase GLOX1 OS=Arabidopsis thaliana OX=3702 GN=GLOX1 PE=2 SV=1	PF07646	Kelch motif
Cluster-35008.0	19.1586	20.1499	178.395	0	0	0	1979	--	--	--	--	--	O04133	141	2.4e-07	Protein SRC2 OS=Glycine max OX=3847 GN=SRC2 PE=2 SV=1	PF08465//PF00172//PF00168	Thymidine kinase from Herpesvirus C-terminal//Fungal Zn(2)-Cys(6) binuclear cluster domain//C2 domain
Cluster-35264.0	122.316	116.871	38.0642	0	0	0	2420	10190731	XP_020432734.1	783	2.8e-80	putative protein serine..threonine kinase [Heterostelium album PN500]	F4I114	1353	8.5e-148	Probable serine/threonine-protein kinase At1g09600 OS=Arabidopsis thaliana OX=3702 GN=At1g09600 PE=3 SV=1	PF07714//PF00069	Protein tyrosine kinase//Protein kinase domain
Cluster-35441.0	59.5062	64.1225	26.6367	0	0	0	739	--	--	--	--	--	Q9C889	306	6.6e-27	PRA1 family protein F2 OS=Arabidopsis thaliana OX=3702 GN=PRA1F2 PE=1 SV=1	--	--
Cluster-35454.0	401.939	427.283	148.035	0	0	0	663	1841282	EFC50542.1	249	6.4e-19	predicted protein [Naegleria gruberi]	Q39231	627	3.6e-64	Sucrose transport protein SUC2 OS=Arabidopsis thaliana OX=3702 GN=SUC2 PE=1 SV=2	--	--
Cluster-35636.0	78.1546	85.987	28.592	0	0	0	1393	5819519	XP_012758053.1	213	2e-14	hypothetical protein SAMD00019534_020080 [Acytostelium subglobosum LB1]	F4HVM3	652	9.5e-67	WAT1-related protein At1g68170 OS=Arabidopsis thaliana OX=3702 GN=At1g68170 PE=3 SV=1	PF00892//PF02038	EamA-like transporter family//ATP1G1/PLM/MAT8 family
Cluster-35659.0	53.6567	79.8073	36.5472	0	0	0	1867	900476	XP_001631502.1	444	4.4e-41	predicted protein [Nematostella vectensis]	Q8RWE8	1386	9.8e-152	GDP-L-galactose phosphorylase 1 OS=Arabidopsis thaliana OX=3702 GN=VTC2 PE=1 SV=1	--	--
Cluster-35897.0	27.8854	296.692	40.0446	0	0	0	801	10378399	XP_020912623.1	343	9.8e-30	calmodulin-beta-like isoform X1 [Exaiptasia pallida]	Q9FYK2	523	4.9e-52	Probable calcium-binding protein CML25 OS=Arabidopsis thaliana OX=3702 GN=CML25 PE=2 SV=1	PF00036//PF13833//PF10591//PF00404//PF13405//PF13202//PF13499//PF12763	EF hand//EF-hand domain pair//Secreted protein acidic and rich in cysteine Ca binding region//Dockerin type I repeat//EF-hand domain//EF hand//EF-hand domain pair//Cytoskeletal-regulatory complex EF hand
Cluster-36723.0	136.523	142.632	52.935	0	0	0	1915	9746115	GAV03848.1	216	1.2e-14	hypothetical protein RvY_14222 [Ramazzottius varieornatus]	Q9FJX5	1006	1.2e-107	BTB/POZ and TAZ domain-containing protein 4 OS=Arabidopsis thaliana OX=3702 GN=BT4 PE=1 SV=1	PF02135//PF00651	TAZ zinc finger//BTB/POZ domain
Cluster-37706.0	46.4087	77.5628	30.8607	0	0	0	1037	--	--	--	--	--	Q8S8Q6	482	3.6e-47	Tetraspanin-8 OS=Arabidopsis thaliana OX=3702 GN=TET8 PE=2 SV=1	PF00335//PF00487	Tetraspanin family//Fatty acid desaturase
Cluster-37959.0	57.9019	77.8962	23.8118	0	0.320029	0	2753	2601949	XP_003382870.1	677	6.3e-68	PREDICTED: diacylglycerol kinase epsilon-like [Amphimedon queenslandica]	Q9FFN7	2503	4.3e-281	Diacylglycerol kinase 2 OS=Arabidopsis thaliana OX=3702 GN=DGK2 PE=1 SV=1	PF00609//PF00130//PF00781	Diacylglycerol kinase accessory domain//Phorbol esters/diacylglycerol binding domain (C1 domain)//Diacylglycerol kinase catalytic domain
Cluster-38031.0	211.404	186.846	53.0332	0	0	0	2210	1614583	EER14526.1	892	5.9e-93	Calcium-dependent protein kinase, putative [Perkinsus marinus ATCC 50983]	Q8W4I7	2343	1.2e-262	Calcium-dependent protein kinase 13 OS=Arabidopsis thaliana OX=3702 GN=CPK13 PE=1 SV=2	PF00036//PF06293//PF07714//PF13833//PF10591//PF00069//PF13405//PF13202//PF13499//PF12763	EF hand//Lipopolysaccharide kinase (Kdo/WaaP) family//Protein tyrosine kinase//EF-hand domain pair//Secreted protein acidic and rich in cysteine Ca binding region//Protein kinase domain//EF-hand domain//EF hand//EF-hand domain pair//Cytoskeletal-regulatory complex EF hand
Cluster-38525.0	21.0139	89.3791	8.83169	0	0	0	1322	7415982	XP_014790039.1	865	4.8e-90	PREDICTED: polygalacturonase-like, partial [Octopus bimaculoides]	Q6H9K0	906	3.2e-96	Exopolygalacturonase (Fragment) OS=Platanus acerifolia OX=140101 GN=plaa2 PE=1 SV=1	PF00295	Glycosyl hydrolases family 28
Cluster-40809.0	10.8011	142.783	11.7275	0	0	0	1703	4208449	CCW65392.1	643	3.4e-64	unnamed protein product [Phytomonas sp. isolate EM1]	Q9XIW0	1043	5.3e-112	CBL-interacting serine/threonine-protein kinase 7 OS=Arabidopsis thaliana OX=3702 GN=CIPK7 PE=1 SV=1	PF02899//PF07714//PF03822//PF06293//PF00069	Phage integrase, N-terminal SAM-like domain//Protein tyrosine kinase//NAF domain//Lipopolysaccharide kinase (Kdo/WaaP) family//Protein kinase domain
Cluster-41768.0	178.328	129.161	47.41	0	0	0	2681	5867376	CEP00868.1	785	1.8e-80	hypothetical protein PBRA_008180 [Plasmodiophora brassicae]	Q944Q0	1384	2.4e-151	Serine/threonine-protein kinase WNK8 OS=Arabidopsis thaliana OX=3702 GN=WNK8 PE=1 SV=1	PF07714//PF00069	Protein tyrosine kinase//Protein kinase domain
Cluster-41776.0	23.3985	118.006	35.3009	0	0	0.322493	471	--	--	--	--	--	--	--	--	--	--	--
Cluster-42748.0	165.205	161.964	46.5583	0	0	0	1266	--	--	--	--	--	--	--	--	--	PF13639//PF14634//PF17123//PF01363//PF00097	Ring finger domain//zinc-RING finger domain//RING-like zinc finger//FYVE zinc finger//Zinc finger, C3HC4 type (RING finger)
Cluster-42877.0	80.6666	66.3264	21.5968	0	0	0	2090	8144261	KYR01268.1	1218	8.8e-131	fatty acid elongase 3-ketoacyl-CoA synthase [Tieghemostelium lacteum]	O48780	2203	2e-246	3-ketoacyl-CoA synthase 11 OS=Arabidopsis thaliana OX=3702 GN=KCS11 PE=1 SV=1	PF08541//PF08545//PF08392	3-Oxoacyl-[acyl-carrier-protein (ACP)] synthase III C terminal//3-Oxoacyl-[acyl-carrier-protein (ACP)] synthase III//FAE1/Type III polyketide synthase-like protein
Cluster-42906.0	167.241	147.133	38.2061	0	0	0	3766	9633910	XP_018641245.1	146	3.2e-06	hypothetical protein PGSY75_1133200 [Plasmodium gaboni]	--	--	--	--	PF06253	Trimethylamine methyltransferase (MTTB)
Cluster-42948.1	329.752	249.043	87.6977	0.327249	0	0	1234	--	--	--	--	--	Q940P5	639	2.7e-65	Tetraspanin-19 OS=Arabidopsis thaliana OX=3702 GN=TOM2AH3 PE=2 SV=1	PF07498//PF00335//PF00487	Rho termination factor, N-terminal domain//Tetraspanin family//Fatty acid desaturase
Cluster-42952.0	52.3895	57.0247	21.2466	0	0	0	1033	3267855	ELR18246.1	384	2.2e-34	hypothetical protein ACA1_369890 [Acanthamoeba castellanii str. Neff]	O42901	312	1.9e-27	Uncharacterized protein C119.09c OS=Schizosaccharomyces pombe (strain 972 / ATCC 24843) OX=284812 GN=SPBC119.09c PE=2 SV=3	PF04061	ORMDL family
Cluster-43461.0	79.0903	83.553	21.6951	0	0	0	3302	2494187	EGG25192.1	1089	1.3e-115	Putative sac domain-containing inositol phosphatase 3 [Cavenderia fasciculata]	Q7XZU1	2395	1.7e-268	Phosphoinositide phosphatase SAC4 OS=Arabidopsis thaliana OX=3702 GN=SAC4 PE=2 SV=1	PF02383	SacI homology domain
Cluster-43847.0	117.494	132.025	37.7209	0	0	0	1361	11340528	XP_022805316.1	380	8.5e-34	dnaJ homolog subfamily B member 13-like [Stylophora pistillata]	Q80Y75	362	3.9e-33	DnaJ homolog subfamily B member 13 OS=Mus musculus OX=10090 GN=Dnajb13 PE=1 SV=1	PF05407	Rubella virus endopeptidase
Cluster-43921.0	85.4305	57.4084	29.113	0	0	0	1307	10161885	XP_020307367.1	298	2.6e-24	leucine-rich repeat-containing protein 1 [Loa loa]	B9F655	753	1.7e-78	Plant intracellular Ras-group-related LRR protein 7 OS=Oryza sativa subsp. japonica OX=39947 GN=IRL7 PE=2 SV=1	PF00560//PF13855	Leucine Rich Repeat//Leucine rich repeat
Cluster-43941.0	158.185	116.524	41.9817	0	0	0	1323	--	--	--	--	--	--	--	--	--	--	--
Cluster-43950.0	65.2518	46.8985	17.8469	0	0.386129	0	2264	--	--	--	--	--	--	--	--	--	PF02845//PF01121	CUE domain//Dephospho-CoA kinase

## Sheet: Common downregulated genes
Common downregulated gene_IDs	Hg1_readcount	Hg2_readcount	Hg3_readcount	Lg1_readcount	Lg2_readcount	Lg3_readcount	Gene Length	NR GI	NR ID	NR Score	NR Evalue	NR Description	Swissprot ID	Swissprot Score	Swissprot Evalue	Swissprot Description	PFAM ID	PFAM description
Cluster-12712.0	0	0	0	68.2169	182.802	37.225	2766	5378322	KJE95214.1	1310	2.5e-141	beta-galactosidase [Capsaspora owczarzaki ATCC 30864]	Q9SCU9	2398	6.5e-269	Beta-galactosidase 13 OS=Arabidopsis thaliana OX=3702 GN=BGAL13 PE=2 SV=1	PF02449//PF02140	Beta-galactosidase//Galactose binding lectin domain
Cluster-3116.4469	0	0.898902	2.00909	204.742	27396.4	57.0403	1864	9766962	XP_018912623.1	794	1.1e-81	PREDICTED: pectinesterase-like isoform X4 [Bemisia tabaci]	Q9FJ21	1302	5.4e-142	Probable pectinesterase/pectinesterase inhibitor 58 OS=Arabidopsis thaliana OX=3702 GN=PME58 PE=2 SV=1	PF04043//PF01095	Plant invertase/pectin methylesterase inhibitor//Pectinesterase
Cluster-3116.3709	0	1.18327	0.277643	11.2001	1450.51	18.5174	1716	3274965	ELR25356.1	537	6.7e-52	RNA recognition motifdomain containing protein [Acanthamoeba castellanii str. Neff]	Q64M78	1132	2.6e-122	Protein MEI2-like 4 OS=Oryza sativa subsp. japonica OX=39947 GN=ML4 PE=2 SV=1	PF00076	RNA recognition motif. (a.k.a. RRM, RBD, or RNP domain)
Cluster-3116.29647	2.77154	0.3561	0.287012	189	90.9151	357.225	2298	10034646	OMJ78133.1	495	6.6e-47	hypothetical protein SteCoe_22104 [Stentor coeruleus]	Q9ZPY9	1732	9.1e-192	Phosphatidylinositol 4-kinase gamma 4 OS=Arabidopsis thaliana OX=3702 GN=PI4KG4 PE=1 SV=1	PF00454//PF00240//PF14560	Phosphatidylinositol 3- and 4-kinase//Ubiquitin family//Ubiquitin-like domain
Cluster-3116.15400	0	0	0	177.398	152.442	376.455	7563	12009021	XP_012238930.2	6749	0	LOW QUALITY PROTEIN: nipped-B-like protein B [Bombus impatiens]	Q6KCD5	3116	0	Nipped-B-like protein OS=Mus musculus OX=10090 GN=Nipbl PE=1 SV=1	PF06984//PF00001//PF15050//PF00167	Mitochondrial 39-S ribosomal protein L47 (MRP-L47)//7 transmembrane receptor (rhodopsin family)//SCIMP protein//Fibroblast growth factor
Cluster-3563.3	0.595284	0.284368	0.34082	26.5556	71.7663	33.8931	3467	7083172	KRX94380.1	161	5.4e-08	Cellulose synthase-like protein D5 [Trichinella patagoniensis]	O49323	4223	0	Cellulose synthase-like protein D1 OS=Arabidopsis thaliana OX=3702 GN=CSLD1 PE=2 SV=1	PF03552	Cellulose synthase
