# Supplementary material for: De Novo Transcriptomic and Metabolomic Analyses Reveal the Ecological Adaptation of High-Altitude Bombus pyrosoma
Source: Insects. 2020 Sep 14;11(9):631. doi: 10.3390/insects11090631 (PMC7563474; doi:10.3390/insects11090631)
Supplement: Supplementary file 1 [file insects-11-00631-s001.zip › insects-906754-SI/Table S2.xlsx]

## Sheet: positive ion mode
Positive ion mode
Compound	Accepted Compound ID	Accepted Description	Adducts	Formula	Isotope Similarity	Compound Link
15.55_479.3005n	89576-29-4	1-(9Z-Octadecenoyl)-sn-glycero-3-phosphoethanolamine	M+H, M+Na, M+K	C23H46NO7P	89.5342	http://nonlinear.com/redirect/outbound?p=cas&param=89576294
9.84_583.2671n	CSID22912905	tricoumaroyl spermidine	M+H, M+Na, M+K	C34H37N3O6	87.8057	http://nonlinear.com/redirect/outbound?p=chemspider&param=22912905
13.77_475.2686n	CSID115762	Ulipristal acetate	M+H, M+Na	C30H37NO4	83.6512	http://nonlinear.com/redirect/outbound?p=chemspider&param=115762
11.93_214.1568n	CSID388783	3-oxolauric acid	M+H, M+Na	C12H22O3	94.9969	http://nonlinear.com/redirect/outbound?p=chemspider&param=388783
13.28_525.3051n	119786-67-3	1-Octadecanoyl-sn-glycero-3-phosphoserine	M+H, M+Na	C24H48NO9P	87.694	http://nonlinear.com/redirect/outbound?p=cas&param=119786673
7.12_358.1259n	CSID158535	Tarennoside	M+H, M+Na	C16H22O9	88.9352	http://nonlinear.com/redirect/outbound?p=chemspider&param=158535
7.25_402.1416n	CSID137662	Besonprodil	M+H, M+Na	C21H23FN2O3S	82.6652	http://nonlinear.com/redirect/outbound?p=chemspider&param=137662
7.32_374.1213n	CSID388688	Secologanate	M+H, M+Na	C16H22O10	87.6629	http://nonlinear.com/redirect/outbound?p=chemspider&param=388688
7.41_427.1960n	CSID97094	trospium	M+H, M+Na	C25H30ClNO3	62.9135	http://nonlinear.com/redirect/outbound?p=chemspider&param=97094
9.32_645.2672n	CSID31708	Prednimustine	M+H, M+Na	C35H45Cl2NO6	49.1681	http://nonlinear.com/redirect/outbound?p=chemspider&param=31708
14.57_477.2845n	j6R0FazdNLeMUcX	Arg-Phe-Arg	M+H, M+Na	C21H35N9O4	89.5737
12.92_286.2144n	CSID213139	11-(2,3-Dihydroxycyclopentyl)undecanoic acid	M+H, M+Na	C16H30O4	83.1428	http://nonlinear.com/redirect/outbound?p=chemspider&param=213139
13.05_314.2450n	263399-35-5	12,13-DiHOME	M+H, M+Na	C18H34O4	92.6837	http://nonlinear.com/redirect/outbound?p=cas&param=263399355
7.46_740.2140n	CSID4445010	Robinin	M+H, M+Na	C33H40O19	83.576	http://nonlinear.com/redirect/outbound?p=chemspider&param=4445010
9.06_479.2407n	CSID94836	fumitremorgin B	M+H, M+Na	C27H33N3O5	84.2065	http://nonlinear.com/redirect/outbound?p=chemspider&param=94836
7.50_564.1455n	CSID22914038	(1S)-1,5-Anhydro-2-O-alpha-L-arabinopyranosyl-1-[5,7-dihydroxy-2-(4-hydroxyphenyl)-4-oxo-4H-chromen-6-yl]-D-glucitol	M+H, M+Na	C26H28O14	84.4111	http://nonlinear.com/redirect/outbound?p=chemspider&param=22914038
7.50_455.1164n	CSID59298	Apafant	M+H, 2M+H	C22H22ClN5O2S	61.986	http://nonlinear.com/redirect/outbound?p=chemspider&param=59298
13.10_525.3054n	119786-67-3	1-Octadecanoyl-sn-glycero-3-phosphoserine	M+H, M+Na	C24H48NO9P	85.0663	http://nonlinear.com/redirect/outbound?p=cas&param=119786673
8.82_242.0800n	CSID4483963	Lumichrome	M+H, M+Na	C12H10N4O2	90.6357	http://nonlinear.com/redirect/outbound?p=chemspider&param=4483963
8.82_631.2517n	CSID24785365	N1,N5,N10-Tricaffeoyl spermidine	M+H, M+Na	C34H37N3O9	85.8392	http://nonlinear.com/redirect/outbound?p=chemspider&param=24785365
8.81_621.3049n	CSID114239	Benzyl [(2S)-5-carbamimidamido-1-({(2S)-5-carbamimidamido-2-[(4-methyl-2-oxo-2H-chromen-7-yl)amino]pentanoyl}amino)-1-oxo-2-pentanyl]carbamate	M+H, M+Na	C30H39N9O6	88.7054	http://nonlinear.com/redirect/outbound?p=chemspider&param=114239
8.64_495.2346n	CSID4471557	Silodosin	M+H, M+Na	C25H32F3N3O4	82.6423	http://nonlinear.com/redirect/outbound?p=chemspider&param=4471557
7.78_594.1561n	CSID17283650	Isoorientin 2''-O-rhamnoside	M+H, M+Na	C27H30O15	80.9217	http://nonlinear.com/redirect/outbound?p=chemspider&param=17283650
13.59_467.3003n	CSID559124	Buprenorphine	M+H, M+Na	C29H41NO4	82.8277	http://nonlinear.com/redirect/outbound?p=chemspider&param=559124
13.51_475.2687n	CSID115762	Ulipristal acetate	M+H, M+Na	C30H37NO4	83.2387	http://nonlinear.com/redirect/outbound?p=chemspider&param=115762
13.17_246.1254n	CSID30791652	zedoarol	M+H, M+Na	C15H18O3	92.8243	http://nonlinear.com/redirect/outbound?p=chemspider&param=30791652
13.46_286.2143n	CSID213139	11-(2,3-Dihydroxycyclopentyl)undecanoic acid	M+H, M+Na	C16H30O4	92.5298	http://nonlinear.com/redirect/outbound?p=chemspider&param=213139
8.39_637.2986n	CSID25069707	fiboflapon	M+H, M+Na	C38H43N3O4S	77.1066	http://nonlinear.com/redirect/outbound?p=chemspider&param=25069707
8.16_386.1471n	CSID3936	mesoridazine	M+H, M+Na	C21H26N2OS2	82.2863	http://nonlinear.com/redirect/outbound?p=chemspider&param=3936
8.39_386.1471n	CSID3936	mesoridazine	M+H, M+Na	C21H26N2OS2	80.7936	http://nonlinear.com/redirect/outbound?p=chemspider&param=3936
7.04_402.1414n	CSID137662	Besonprodil	M+H, M+Na	C21H23FN2O3S	84.2794	http://nonlinear.com/redirect/outbound?p=chemspider&param=137662
7.01_376.1377n	CSID391578	7-Epiloganic acid	M+H, M+Na	C16H24O10	95.2842	http://nonlinear.com/redirect/outbound?p=chemspider&param=391578
9.52_504.1615n	CSID391914	Urdamycinone F	M+H, M+Na	C25H28O11	88.0734	http://nonlinear.com/redirect/outbound?p=chemspider&param=391914
11.83_298.2144n	CSID8577879	{4-Ethyl-6-[(3E)-2-ethyl-3-hexen-1-yl]-6-methyl-1,2-dioxan-3-yl}acetic acid	M+H, M+Na	C17H30O4	91.0691	http://nonlinear.com/redirect/outbound?p=chemspider&param=8577879
11.24_288.2300n	CSID390182	10,16-Dihydroxyhexadecanoic acid	M+H, M+Na	C16H32O4	84.4188	http://nonlinear.com/redirect/outbound?p=chemspider&param=390182
17.14_525.3052n	119786-67-3	1-Octadecanoyl-sn-glycero-3-phosphoserine	M+H, M+Na	C24H48NO9P	89.6218	http://nonlinear.com/redirect/outbound?p=cas&param=119786673
17.19_465.3207n	90359-46-9	1-(9Z-Octadecenyl)-sn-glycero-3-phosphoethanolamine	M+H, M+Na	C23H48NO6P	87.7045	http://nonlinear.com/redirect/outbound?p=cas&param=90359469
16.35_258.1829n	CSID7496	AV0900000	M+H, M+Na	C14H26O4	93.0507	http://nonlinear.com/redirect/outbound?p=chemspider&param=7496
15.88_446.2421n	CSID391544	MC-207,110	M+H, M+Na	C25H30N6O2	86.322	http://nonlinear.com/redirect/outbound?p=chemspider&param=391544
9.95_504.1616n	CSID391914	Urdamycinone F	M+H, M+Na	C25H28O11	77.6244	http://nonlinear.com/redirect/outbound?p=chemspider&param=391914
16.80_523.3625n	19420-57-6	1-Stearoyl-2-hydroxy-sn-glycero-3-phosphocholine	M+H, M+Na	C26H54NO7P	88.6351	http://nonlinear.com/redirect/outbound?p=cas&param=19420576
15.63_481.3520n	CSID3845	1-O-Hexadecyl-lyso-sn-glycero-3-phosphocholine	M+H, M+Na	C24H52NO6P	90.4106	http://nonlinear.com/redirect/outbound?p=chemspider&param=3845
9.65_534.1720n	CSID4981055	Delamanid	M+H, M+Na	C25H25F3N4O6	82.3826	http://nonlinear.com/redirect/outbound?p=chemspider&param=4981055
10.83_324.1702n	CSID61082	Tricetamide	M+H, M+Na	C16H24N2O5	89.3342	http://nonlinear.com/redirect/outbound?p=chemspider&param=61082
10.19_673.2985n	CSID24785666	N1,N5,N10-Triferuloyl spermidine	M+H, M+Na	C37H43N3O9	84.7185	http://nonlinear.com/redirect/outbound?p=chemspider&param=24785666
17.39_402.2245n	CSID21652	spiroxasone	M+H, M+Na	C24H34O3S	83.4608	http://nonlinear.com/redirect/outbound?p=chemspider&param=21652
15.17_495.3316n	17364-16-8	Lyso-PC(16:0)	M+H, M+Na	C24H50NO7P	88.9274	http://nonlinear.com/redirect/outbound?p=cas&param=17364168
15.09_453.2846n	slN6os4Sw67JbjS	1-Hexadecanoyl-sn-glycero-3-phosphoethanolamine	M+H, M+Na	C21H44NO7P	90.573
15.62_521.3471n	19420-56-5	1-(9Z-Octadecenoyl)-sn-glycero-3-phosphocholine	M+H, 2M+H	C26H52NO7P	88.2883	http://nonlinear.com/redirect/outbound?p=cas&param=19420565
16.98_352.2608n	CSID10128671	Doxaprost	M+H, M+Na	C21H36O4	91.3899	http://nonlinear.com/redirect/outbound?p=chemspider&param=10128671
10.82_393.2030m/z	CSID4444409	11-epi-Prostaglandin F2alpha	M+K	C20H34O5	88.689	http://nonlinear.com/redirect/outbound?p=chemspider&param=4444409
13.16_370.2949m/z	107743-37-3	N-Oleoyl-L-serine	M+H	C21H39NO4	78.3892	http://nonlinear.com/redirect/outbound?p=cas&param=107743373
10.83_209.1899m/z	CSID7901	Dodecan-1-ol	M+Na	C12H26O	96.1213	http://nonlinear.com/redirect/outbound?p=chemspider&param=7901
10.55_293.2103m/z	CSID4445440	(9R,13R)-12-oxophytodienoic acid	M+H	C18H28O3	90.6484	http://nonlinear.com/redirect/outbound?p=chemspider&param=4445440
10.88_381.2239m/z	CSID25058828	(3S)-3-hydroxy-L-arginine	2M+H	C6H14N4O3	97.6598	http://nonlinear.com/redirect/outbound?p=chemspider&param=25058828
13.13_289.2369m/z	CSID390182	10,16-Dihydroxyhexadecanoic acid	M+H	C16H32O4	91.0124	http://nonlinear.com/redirect/outbound?p=chemspider&param=390182
11.28_271.2273m/z	CSID14432089	16-Oxohexadecanoic acid	M+H	C16H30O3	90.629	http://nonlinear.com/redirect/outbound?p=chemspider&param=14432089
13.08_405.1175m/z	CSID5316	Tosufloxacin	M+H	C19H15F3N4O3	89.1174	http://nonlinear.com/redirect/outbound?p=chemspider&param=5316
13.05_225.2209m/z	CSID4444050	DIHYDROFARNESOL	M+H	C15H28O	93.5211	http://nonlinear.com/redirect/outbound?p=chemspider&param=4444050
11.93_197.1535m/z	CSID74437	?-TERPINYL ACETATE	M+H	C12H20O2	94.2706	http://nonlinear.com/redirect/outbound?p=chemspider&param=74437
11.34_604.3247m/z	CSID8113479	(4R,5S,6S,7R,9R,11E,13E,15S,16R)-16-Ethyl-4-hydroxy-5,9,13,15-tetramethyl-2,10-dioxo-7-(2-oxoethyl)oxacyclohexadeca-11,13-dien-6-yl 3,4,6-trideoxy-3-(dimethylamino)-beta-D-xylo-hexopyranoside	M+K	C31H51NO8	90.1976	http://nonlinear.com/redirect/outbound?p=chemspider&param=8113479
13.04_271.2270m/z	CSID14432089	16-Oxohexadecanoic acid	M+H	C16H30O3	92.3368	http://nonlinear.com/redirect/outbound?p=chemspider&param=14432089
11.54_199.1691m/z	CSID8667	2311	M+H	C12H22O2	94.1984	http://nonlinear.com/redirect/outbound?p=chemspider&param=8667
12.91_251.2002m/z	CSID10539	myristic acid	M+Na	C14H28O2	94.5062	http://nonlinear.com/redirect/outbound?p=chemspider&param=10539
12.84_459.2551m/z	CSID8000097	Cipemastat	M+Na	C22H36N4O5	87.6519	http://nonlinear.com/redirect/outbound?p=chemspider&param=8000097
11.54_181.1585m/z	CSID7882	Decan-1-ol	M+Na	C10H22O	96.3959	http://nonlinear.com/redirect/outbound?p=chemspider&param=7882
11.54_251.2003m/z	CSID10539	myristic acid	M+Na	C14H28O2	94.6204	http://nonlinear.com/redirect/outbound?p=chemspider&param=10539
12.32_365.2292m/z	CSID7364	Bibenzyl	2M+H	C14H14	98.7792	http://nonlinear.com/redirect/outbound?p=chemspider&param=7364
11.80_349.1981m/z	CSID7827804	MFCD03411993	M+Na	C18H30O5	90.8892	http://nonlinear.com/redirect/outbound?p=chemspider&param=7827804
11.27_253.2160m/z	CSID144298	(R)-hydnocarpic acid	M+H	C16H28O2	95.4259	http://nonlinear.com/redirect/outbound?p=chemspider&param=144298
13.30_490.2898m/z	CSID559124	Buprenorphine	M+Na	C29H41NO4	81.5942	http://nonlinear.com/redirect/outbound?p=chemspider&param=559124
0.91_308.2178m/z	CSID8324	Amprotropine	M+H	C18H29NO3	89.7352	http://nonlinear.com/redirect/outbound?p=chemspider&param=8324
13.33_333.2031m/z	CSID24022670	(5S,6E,8S,9E,13S,14R)-5-Hydroxy-8-methoxy-5,9,13,14-tetramethyloxacyclotetradeca-6,9-dien-2-one	M+Na	C18H30O4	92.1421	http://nonlinear.com/redirect/outbound?p=chemspider&param=24022670
15.08_275.2003m/z	CSID9520	Nandrolone	M+H	C18H26O2	92.0646	http://nonlinear.com/redirect/outbound?p=chemspider&param=9520
15.33_544.3361m/z	19420-56-5	1-(9Z-Octadecenoyl)-sn-glycero-3-phosphocholine	M+Na	C26H52NO7P	89.2147	http://nonlinear.com/redirect/outbound?p=cas&param=19420565
15.34_522.3543m/z	19420-56-5	1-(9Z-Octadecenoyl)-sn-glycero-3-phosphocholine	M+H	C26H52NO7P	87.9127	http://nonlinear.com/redirect/outbound?p=cas&param=19420565
15.56_462.2975m/z	CSID4445314	N-Arachidonoyl dopamine	M+Na	C28H41NO3	82.3667	http://nonlinear.com/redirect/outbound?p=chemspider&param=4445314
15.63_544.3361m/z	19420-56-5	1-(9Z-Octadecenoyl)-sn-glycero-3-phosphocholine	M+Na	C26H52NO7P	88.0091	http://nonlinear.com/redirect/outbound?p=cas&param=19420565
15.86_245.1745m/z	CSID6982	24JO8Z0RJU	2M+H	C7H10N2	97.7373	http://nonlinear.com/redirect/outbound?p=chemspider&param=6982
15.87_429.2389m/z	CSID391559	3alpha,12alpha-Dihydroxy-5beta-chol-6-en-24-oic acid	M+K	C24H38O4	89.6132	http://nonlinear.com/redirect/outbound?p=chemspider&param=391559
16.32_185.1167m/z	CSID30790786	[(1S)-2,2,3-Trimethyl-4-oxocyclopentyl]acetic acid	M+H	C10H16O3	93.6684	http://nonlinear.com/redirect/outbound?p=chemspider&param=30790786
15.05_315.1929m/z	CSID4444563	alpha-Licanic acid	M+Na	C18H28O3	92.3838	http://nonlinear.com/redirect/outbound?p=chemspider&param=4444563
16.45_267.2317m/z	CSID4445388	MFCD03095706	M+H	C17H30O2	95.0508	http://nonlinear.com/redirect/outbound?p=chemspider&param=4445388
16.87_413.2658m/z	CSID21106505	Bis(2-ethylhexyl) phthalate	M+Na	C24H38O4	90.5199	http://nonlinear.com/redirect/outbound?p=chemspider&param=21106505
17.11_277.2162m/z	CSID4471933	Stearidonic acid	M+H	C18H28O2	92.0245	http://nonlinear.com/redirect/outbound?p=chemspider&param=4471933
17.21_468.3435m/z	34222-72-5	1-Octadecyl-sn-glycero-3-phosphoethanolamine	M+H	C23H50NO6P	90.2928	http://nonlinear.com/redirect/outbound?p=cas&param=34222725
17.22_299.2577m/z	CSID4472198	18-hydroxyoleic acid	M+H	C18H34O3	89.2879	http://nonlinear.com/redirect/outbound?p=chemspider&param=4472198
17.23_281.2473m/z	CSID390179	(S)-chaulmoogric acid	M+H	C18H32O2	95.8549	http://nonlinear.com/redirect/outbound?p=chemspider&param=390179
17.27_217.1068m/z	114212-45-2	3-Oxo-1,8-octanedicarboxylic acid	M+H	C10H16O5	95.8039	http://nonlinear.com/redirect/outbound?p=cas&param=114212452
17.29_307.2263m/z	CSID225182	Androst-5-ene-3beta,17beta,19-triol	M+H	C19H30O3	91.0426	http://nonlinear.com/redirect/outbound?p=chemspider&param=225182
17.36_102.1273m/z	CSID8158	Triethylamine	M+H	C6H15N	96.4814	http://nonlinear.com/redirect/outbound?p=chemspider&param=8158
16.53_205.0857m/z	CSID4444884	(Z)-3-butylidene-7-hydroxyphthalide	M+H	C12H12O3	94.1804	http://nonlinear.com/redirect/outbound?p=chemspider&param=4444884
14.89_237.2211m/z	CSID7917	1-Tetradecanol	M+Na	C14H30O	97.081	http://nonlinear.com/redirect/outbound?p=chemspider&param=7917
14.88_497.3420m/z	CSID102937	MFCD00075988	M+K	C30H50O3	79.4608	http://nonlinear.com/redirect/outbound?p=chemspider&param=102937
14.87_279.2316m/z	CSID224210	5b-estran-3a,17b-diol	M+H	C18H30O2	92.1675	http://nonlinear.com/redirect/outbound?p=chemspider&param=224210
13.33_275.2002m/z	CSID205635	(17beta)-17-Hydroxyestr-5(10)-en-3-one	M+H	C18H26O2	92.9971	http://nonlinear.com/redirect/outbound?p=chemspider&param=205635
13.34_293.2108m/z	CSID4445440	(9R,13R)-12-oxophytodienoic acid	M+H	C18H28O3	93.0503	http://nonlinear.com/redirect/outbound?p=chemspider&param=4445440
13.43_421.3164m/z	CSID2038	Altretamine	2M+H	C9H18N6	93.9167	http://nonlinear.com/redirect/outbound?p=chemspider&param=2038
13.46_241.2162m/z	CSID144875	Proximadiol	M+H	C15H28O2	93.0107	http://nonlinear.com/redirect/outbound?p=chemspider&param=144875
13.59_541.3078m/z	CSID390632	hodgkinsine	M+Na	C33H38N6	76.3427	http://nonlinear.com/redirect/outbound?p=chemspider&param=390632
13.65_225.1848m/z	1679-51-2	1,2,3,6-Tetrahydrobenzylalcohol	2M+H	C7H12O	97.966	http://nonlinear.com/redirect/outbound?p=cas&param=1679512
10.54_351.2137m/z	CSID24785090	(E)-7-(methylsulfanyl)heptanal oxime	2M+H	C8H17NOS	94.5699	http://nonlinear.com/redirect/outbound?p=chemspider&param=24785090
13.85_494.3228m/z	136781-89-0	Buprenorphine-d4	M+Na	C29H37D4NO4	85.165	http://nonlinear.com/redirect/outbound?p=cas&param=136781890
13.99_422.3255m/z	CSID10128117	L-Palmitoylcarnitine	M+Na	C23H45NO4	93.5731	http://nonlinear.com/redirect/outbound?p=chemspider&param=10128117
14.02_452.2774m/z	CSID8586970	(2S,4R,4aS,4bR,6aS,12bS,12cS,14aS)-4-Hydroxy-2-(2-hydroxy-2-propanyl)-12b,12c-dimethyl-3,4,5,6,6a,7,12,12b,12c,13,14,14a-dodecahydro-2H-chromeno[5',6':6,7]indeno[1,2-b]indole-4a(4bH)-carbaldehyde	M+H	C28H37NO4	80.5341	http://nonlinear.com/redirect/outbound?p=chemspider&param=8586970
14.08_253.2159m/z	CSID34089	gemcadiol	M+Na	C14H30O2	94.9785	http://nonlinear.com/redirect/outbound?p=chemspider&param=34089
14.09_235.2054m/z	34010-15-6	Tetradec-11-en-1-ol	M+Na	C14H28O	95.5581	http://nonlinear.com/redirect/outbound?p=cas&param=34010156
14.26_313.2371m/z	CSID4446143	8-{3-[(1E)-3-Hydroxy-1-octen-1-yl]-2-oxiranyl}octanoic acid	M+H	C18H32O4	92.7513	http://nonlinear.com/redirect/outbound?p=chemspider&param=4446143
14.32_102.1272m/z	CSID7811	Hexylamine	M+H	C6H15N	95.6544	http://nonlinear.com/redirect/outbound?p=chemspider&param=7811
14.47_480.3434m/z	97802-53-4	1-(1Z-Hexadecenyl)-sn-glycero-3-phosphocholine	M+H	C24H50NO6P	88.3821	http://nonlinear.com/redirect/outbound?p=cas&param=97802534
14.54_478.3278m/z	CSID3348	4,6-Diamino-3-({3-amino-6-[1-(methylamino)ethyl]tetrahydro-2H-pyran-2-yl}oxy)-2-hydroxycyclohexyl 3-deoxy-4-C-methyl-3-(methylamino)pentopyranoside	M+H	C21H43N5O7	88.4514	http://nonlinear.com/redirect/outbound?p=chemspider&param=3348
14.61_424.3411m/z	CSID61906	mecetronium etilsulfate	M+H	C22H49NO4S	85.4287	http://nonlinear.com/redirect/outbound?p=chemspider&param=61906
14.66_277.2160m/z	CSID4471933	Stearidonic acid	M+H	C18H28O2	91.2242	http://nonlinear.com/redirect/outbound?p=chemspider&param=4471933
14.67_317.2084m/z	CSID4943093	4-Hydroxyretinoic acid	M+H	C20H28O3	90.9731	http://nonlinear.com/redirect/outbound?p=chemspider&param=4943093
13.33_468.3074m/z	CSID559124	Buprenorphine	M+H	C29H41NO4	84.0913	http://nonlinear.com/redirect/outbound?p=chemspider&param=559124
10.51_319.1877m/z	CSID4445261	(+)-10-Deoxymethynolide	M+Na	C17H28O4	91.7737	http://nonlinear.com/redirect/outbound?p=chemspider&param=4445261
9.99_209.1534m/z	CSID23889	SL4860000	M+H	C13H20O2	91.7744	http://nonlinear.com/redirect/outbound?p=chemspider&param=23889
10.46_273.0755m/z	CSID30791104	4-coumaroyltriacetic acid lactone	M+H	C15H12O5	91.1918	http://nonlinear.com/redirect/outbound?p=chemspider&param=30791104
1.39_276.1437m/z	CSID64456	cipamfylline	M+H	C13H17N5O2	90.6223	http://nonlinear.com/redirect/outbound?p=chemspider&param=64456
1.61_294.1545m/z	J8UhebpzqrBuekj	Arg-Pro	M+Na	C11H21N5O3	94.3322
1.62_276.1441m/z	CSID14706	meturedepa	M+H	C11H22N3O3P	91.5918	http://nonlinear.com/redirect/outbound?p=chemspider&param=14706
1.62_424.2164m/z	CSID391756	Actinonin	M+K	C19H35N3O5	87.8746	http://nonlinear.com/redirect/outbound?p=chemspider&param=391756
1.79_208.1332m/z	CSID1683109	3-(Dimethylamino)propyl benzoate	M+H	C12H17NO2	93.7356	http://nonlinear.com/redirect/outbound?p=chemspider&param=1683109
5.80_301.1204m/z	CSID26332142	3''-hydroxy-geranylhydroquinone	M+K	C16H22O3	92.5639	http://nonlinear.com/redirect/outbound?p=chemspider&param=26332142
6.14_183.0285m/z	CSID19955692	stipitatic acid	M+H	C8H6O5	95.2232	http://nonlinear.com/redirect/outbound?p=chemspider&param=19955692
6.14_277.9743m/z	CSID28428	brofoxine	M+Na	C10H10BrNO2	47.8936	http://nonlinear.com/redirect/outbound?p=chemspider&param=28428
7.04_385.1388m/z	CSID9524553	4-O-(6-O-Acetyl-alpha-D-glucopyranosyl)-D-glucopyranose	M+H	C14H24O12	93.9018	http://nonlinear.com/redirect/outbound?p=chemspider&param=9524553
7.10_197.0807m/z	CSID7083	2491	2M+H	C5H6O2	99.4202	http://nonlinear.com/redirect/outbound?p=chemspider&param=7083
7.25_385.1390m/z	CSID9524553	4-O-(6-O-Acetyl-alpha-D-glucopyranosyl)-D-glucopyranose	M+H	C14H24O12	96.0816	http://nonlinear.com/redirect/outbound?p=chemspider&param=9524553
7.34_386.1578m/z	CSID30790982	NNAL-N-glucuronide	M+H	C16H23N3O8	91.4891	http://nonlinear.com/redirect/outbound?p=chemspider&param=30790982
7.36_618.3788m/z	CSID30790752	(2S,4R,4aS,4bR,6aS,8aR,11aR,15bS,15cS,17aS)-4-Hydroxy-2-(2-hydroxy-2-propanyl)-9,9,11,11,15b,15c-hexamethyl-12-oxo-3,4,5,6,6a,7,8,8a,9,11,11a,12,15,15b,15c,16,17,17a-octadecahydro-2H-[2]benzofuro[5,6- e]chromeno[5',6':6,7]indeno[1,2-b]indole-4a(4bH)-carbaldehyde	M+H	C38H51NO6	65.7613	http://nonlinear.com/redirect/outbound?p=chemspider&param=30790752
7.44_317.0653m/z	CSID4444273	324509	M+H	C16H12O7	89.0906	http://nonlinear.com/redirect/outbound?p=chemspider&param=4444273
7.44_421.1416m/z	CSID8329	Benzil	2M+H	C14H10O2	91.7888	http://nonlinear.com/redirect/outbound?p=chemspider&param=8329
7.45_479.1172m/z	CSID148126	L-Aminopterin	M+K	C19H20N8O5	86.1002	http://nonlinear.com/redirect/outbound?p=chemspider&param=148126
7.45_390.0879m/z	CSID30791696	1-S-[3-Methyl-N-(sulfooxy)pentanimidoyl]-1-thio-beta-D-glucopyranose	M+H	C12H23NO9S2	77.5618	http://nonlinear.com/redirect/outbound?p=chemspider&param=30791696
7.46_595.1635m/z	CSID17283650	Isoorientin 2''-O-rhamnoside	M+H	C27H30O15	80.4601	http://nonlinear.com/redirect/outbound?p=chemspider&param=17283650
7.49_303.0492m/z	CSID4444989	Morin	M+H	C15H10O7	84.1572	http://nonlinear.com/redirect/outbound?p=chemspider&param=4444989
1.38_294.1544m/z	J8UhebpzqrBuekj	Arg-Pro	M+Na	C11H21N5O3	95.5039
7.70_438.2373m/z	CSID145751	Alpertine	M+H	C25H31N3O4	86.913	http://nonlinear.com/redirect/outbound?p=chemspider&param=145751
1.38_269.0882m/z	CSID5799	4687	M+H	C10H12N4O5	96.6419	http://nonlinear.com/redirect/outbound?p=chemspider&param=5799
1.37_150.0578m/z	CSID5907	L-(-)-methionine	M+H	C5H11NO2S	96.8626	http://nonlinear.com/redirect/outbound?p=chemspider&param=5907
0.93_365.2751m/z	CSID571147	Decahydro-2-naphthalenecarboxylic acid	2M+H	C11H18O2	94.1393	http://nonlinear.com/redirect/outbound?p=chemspider&param=571147
1.06_233.1495m/z	CSID5919	mebutamate	M+H	C10H20N2O4	95.5476	http://nonlinear.com/redirect/outbound?p=chemspider&param=5919
1.09_251.1602m/z	CSID30790781	(1S,2R,3aR,5aS)-2-Hydroxy-1,7,7-trimethyl-1,2,3,3a,5a,6,7,8-octahydrocyclopenta[c]pentalene-4-carboxylic acid	M+H	C15H22O3	89.994	http://nonlinear.com/redirect/outbound?p=chemspider&param=30790781
1.11_156.0765m/z	CSID6038	L-Histidine	M+H	C6H9N3O2	96.2951	http://nonlinear.com/redirect/outbound?p=chemspider&param=6038
1.11_318.1294m/z	CSID391838	9-O-Demethyl-2alpha-hydroxyhomolycorine	M+H	C17H19NO5	93.5626	http://nonlinear.com/redirect/outbound?p=chemspider&param=391838
1.13_198.1234m/z	CSID30791495	2-Amino-4-[(3-aminopropyl)amino]butanoic acid	M+Na	C7H17N3O2	98.4017	http://nonlinear.com/redirect/outbound?p=chemspider&param=30791495
1.13_372.2345m/z	CSID2015313	Tamoxifen	M+H	C26H29NO	84.6649	http://nonlinear.com/redirect/outbound?p=chemspider&param=2015313
1.13_189.1596m/z	CSID632	7,8-Diaminononanoic acid	M+H	C9H20N2O2	84.4423	http://nonlinear.com/redirect/outbound?p=chemspider&param=632
1.17_493.1801m/z	CSID4940835	Azanidazole	2M+H	C10H10N6O2	97.5106	http://nonlinear.com/redirect/outbound?p=chemspider&param=4940835
1.23_557.1464m/z	CSID136565	Aurasperone D	M+H	C31H24O10	92.0798	http://nonlinear.com/redirect/outbound?p=chemspider&param=136565
1.24_138.0546m/z	CSID222	Anthranilic acid	M+H	C7H7NO2	95.4407	http://nonlinear.com/redirect/outbound?p=chemspider&param=222
1.31_136.0617m/z	CSID185	Adenine	M+H	C5H5N5	93.7201	http://nonlinear.com/redirect/outbound?p=chemspider&param=185
1.32_280.1390m/z	CSID8013741	Tapentadol HCl	M+Na	C14H23ClNO	71.5094	http://nonlinear.com/redirect/outbound?p=chemspider&param=8013741
1.32_262.1285m/z	CSID391175	mycosporine	M+H	C11H19NO6	94.0114	http://nonlinear.com/redirect/outbound?p=chemspider&param=391175
1.32_362.0861m/z	CSID4575372	Bialaphos	M+K	C11H22N3O6P	96.3694	http://nonlinear.com/redirect/outbound?p=chemspider&param=4575372
1.34_466.1116m/z	CSID393879	Pemetrexed	M+K	C20H21N5O6	88.1679	http://nonlinear.com/redirect/outbound?p=chemspider&param=393879
1.34_130.0860m/z	CSID5463	Vigabatrin	M+H	C6H11NO2	93.2258	http://nonlinear.com/redirect/outbound?p=chemspider&param=5463
1.36_182.0808m/z	CSID1121	DL-TYROSINE	M+H	C9H11NO3	86.3209	http://nonlinear.com/redirect/outbound?p=chemspider&param=1121
1.36_464.0802m/z	CSID394323	Adenylsuccinic acid	M+H	C14H18N5O11P	91.2575	http://nonlinear.com/redirect/outbound?p=chemspider&param=394323
1.37_344.1335m/z	CSID3207	Famciclovir	M+Na	C14H19N5O4	90.715	http://nonlinear.com/redirect/outbound?p=chemspider&param=3207
7.70_369.1511m/z	CSID989	Phosphocholine conjugate acid	2M+H	C5H15NO4P+	98.8417	http://nonlinear.com/redirect/outbound?p=chemspider&param=989
7.72_460.2206m/z	CSID20125482	(13E,27E)-Lunarine	M+Na	C25H31N3O4	84.9135	http://nonlinear.com/redirect/outbound?p=chemspider&param=20125482
7.74_633.1403m/z	CSID10248307	Multinoside A	M+Na	C27H30O16	81.0279	http://nonlinear.com/redirect/outbound?p=chemspider&param=10248307
9.42_525.1353m/z	CSID30791685	Isonocardicin C	M+K	C23H26N4O8	86.9313	http://nonlinear.com/redirect/outbound?p=chemspider&param=30791685
9.48_309.0964m/z	CSID4444872	Allamandin	M+H	C15H16O7	91.2799	http://nonlinear.com/redirect/outbound?p=chemspider&param=4444872
9.50_197.0804m/z	CSID7083	2491	2M+H	C5H6O2	97.7984	http://nonlinear.com/redirect/outbound?p=chemspider&param=7083
9.53_550.2259m/z	CSID28634700	(3'R,3aS,4S,4'S,5'R,6R,6'R,7S,7aS)-4-{[(1R,2S,3R,5S,6R)-3-Amino-2,6-dihydroxy-5-(methylamino)cyclohexyl]oxy}-6'-[(1S)-1-amino-2-hydroxyethyl]-6-(hydroxymethyl)octahydro-4H-spiro[1,3-dioxolo[4,5-c]pyra n-2,2'-pyran]-3',4',5',7-tetrol	M+Na	C20H37N3O13	87.0635	http://nonlinear.com/redirect/outbound?p=chemspider&param=28634700
9.62_385.1388m/z	CSID111484	Spenolimycin	M+K	C15H26N2O7	86.0791	http://nonlinear.com/redirect/outbound?p=chemspider&param=111484
9.62_739.0961m/z	CSID29130	Acetosulfone	2M+H	C14H15N3O5S2	78.3346	http://nonlinear.com/redirect/outbound?p=chemspider&param=29130
9.62_739.4305m/z	CSID2652	Cilostazol	2M+H	C20H27N5O2	78.5704	http://nonlinear.com/redirect/outbound?p=chemspider&param=2652
9.64_339.1069m/z	CSID4945466	trans-5-O-(4-coumaroyl)-D-quinic acid	M+H	C16H18O8	87.2267	http://nonlinear.com/redirect/outbound?p=chemspider&param=4945466
9.65_580.2359m/z	CSID25016345	Dmg-mino	M+Na	C27H35N5O8	77.589	http://nonlinear.com/redirect/outbound?p=chemspider&param=25016345
9.97_317.2069m/z	CSID4943093	4-Hydroxyretinoic acid	M+H	C20H28O3	89.5793	http://nonlinear.com/redirect/outbound?p=chemspider&param=4943093
18.29_282.2789m/z	CSID4446508	(9Z)-9-Octadecenamide	M+H	C18H35NO	96.2808	http://nonlinear.com/redirect/outbound?p=chemspider&param=4446508
10.04_481.1690m/z	CSID29273167	albiflorin	M+H	C23H28O11	75.7822	http://nonlinear.com/redirect/outbound?p=chemspider&param=29273167
10.13_351.2135m/z	CSID211649	4,4-Difluoropregn-5-ene-3,20-dione	M+H	C21H28F2O2	88.489	http://nonlinear.com/redirect/outbound?p=chemspider&param=211649
10.13_293.2109m/z	CSID4445440	(9R,13R)-12-oxophytodienoic acid	M+H	C18H28O3	92.0428	http://nonlinear.com/redirect/outbound?p=chemspider&param=4445440
10.16_641.3321m/z	CSID97115	Zearalanone	2M+H	C18H24O5	95.6929	http://nonlinear.com/redirect/outbound?p=chemspider&param=97115
10.16_421.1476m/z	CSID4444818	MELAMPODIN	M+H	C21H24O9	80.5332	http://nonlinear.com/redirect/outbound?p=chemspider&param=4444818
10.17_413.1612m/z	CSID4444787	(1aR,3S,4Z,5aR,8aR,9R,10aR)-3-Acetoxy-4,10a-dimethyl-8-methylene-7-oxo-1a,2,3,5a,7,8,8a,9,10,10a-decahydrooxireno[5,6]cyclodeca[1,2-b]furan-9-yl methacrylate	M+Na	C21H26O7	82.2574	http://nonlinear.com/redirect/outbound?p=chemspider&param=4444787
10.19_394.1879m/z	CSID4445051	latifoline	M+H	C20H27NO7	86.6131	http://nonlinear.com/redirect/outbound?p=chemspider&param=4445051
10.42_369.2032m/z	CSID4446092	9,10,13-Trihydroxy-11-octadecenoic acid	M+K	C18H34O5	88.0337	http://nonlinear.com/redirect/outbound?p=chemspider&param=4446092
9.28_341.1721m/z	CSID4444053	coenzyme Q2	M+Na	C19H26O4	84.3791	http://nonlinear.com/redirect/outbound?p=chemspider&param=4444053
9.16_623.2693m/z	CSID49446	Imazaquin	2M+H	C17H17N3O3	96.7302	http://nonlinear.com/redirect/outbound?p=chemspider&param=49446
8.96_807.2458m/z	CSID2298772	azoxystrobin	2M+H	C22H17N3O5	95.8526	http://nonlinear.com/redirect/outbound?p=chemspider&param=2298772
8.93_828.5189m/z	CSID8503483	N-{(1E,3R,4R,5R,9S,10S,11S)-10-Hydroxy-11-[(1S,3S,4R,5S,7R,8S,9R,12E,14E,17S,19R)-17-hydroxy-3,5,7-trimethoxy-4,8,14-trimethyl-11-oxo-10,23-dioxabicyclo[17.3.1]tricosa-12,14,20-trien-9-yl]-4-methoxy-3 ,5,9-trimethyl-6-oxo-1-dodecen-1-yl}-N-methylformamide	M+Na	C45H75NO11	59.2978	http://nonlinear.com/redirect/outbound?p=chemspider&param=8503483
7.75_302.1591m/z	CSID9772458	Lisdexamfetamine	M+K	C15H25N3O	84.8953	http://nonlinear.com/redirect/outbound?p=chemspider&param=9772458
7.77_307.1150m/z	CSID3542441	2-Nitro-p-phenylenediamine	2M+H	C6H7N3O2	93.826	http://nonlinear.com/redirect/outbound?p=chemspider&param=3542441
7.78_287.0546m/z	CSID4444933	Fisetin	M+H	C15H10O6	90.7972	http://nonlinear.com/redirect/outbound?p=chemspider&param=4444933
7.78_449.1063m/z	CSID4444994	Orientin	M+H	C21H20O11	82.9732	http://nonlinear.com/redirect/outbound?p=chemspider&param=4444994
7.95_512.2047m/z	CSID30791676	OA-6129 E	M+Na	C21H35N3O8S	88.8884	http://nonlinear.com/redirect/outbound?p=chemspider&param=30791676
7.98_498.2586m/z	CSID115762	Ulipristal acetate	M+Na	C30H37NO4	91.1667	http://nonlinear.com/redirect/outbound?p=chemspider&param=115762
8.00_225.1482m/z	CSID4444115	Blumenol A	M+H	C13H20O3	94.7904	http://nonlinear.com/redirect/outbound?p=chemspider&param=4444115
8.04_328.1182m/z	CSID4479464	(2E)-3-(4-Hydroxy-3-methoxyphenyl)-N-[2-(4-hydroxyphenyl)-2-oxoethyl]acrylamide	M+H	C18H17NO5	88.2163	http://nonlinear.com/redirect/outbound?p=chemspider&param=4479464
8.07_461.1398m/z	CSID22530	fluminorex	2M+H	C10H9F3N2O	91.9854	http://nonlinear.com/redirect/outbound?p=chemspider&param=22530
10.51_261.1848m/z	CSID390801	Centarol	M+Na	C15H26O2	95.0763	http://nonlinear.com/redirect/outbound?p=chemspider&param=390801
8.11_576.1962m/z	CSID7985412	Tomopenem	M+K	C23H35N7O6S	90.7134	http://nonlinear.com/redirect/outbound?p=chemspider&param=7985412
8.20_400.1383m/z	CSID390785	Narcotoline	M+H	C21H21NO7	95.4998	http://nonlinear.com/redirect/outbound?p=chemspider&param=390785
8.30_248.1492m/z	CSID4759	Prometon	M+Na	C10H19N5O	92.7776	http://nonlinear.com/redirect/outbound?p=chemspider&param=4759
8.32_576.1964m/z	CSID7985412	Tomopenem	M+K	C23H35N7O6S	91.361	http://nonlinear.com/redirect/outbound?p=chemspider&param=7985412
8.32_777.2423m/z	CSID28533643	(1'S,5'S)-5'-hydroxyaverantin	2M+H	C20H20O8	78.9452	http://nonlinear.com/redirect/outbound?p=chemspider&param=28533643
8.39_432.2120m/z	CSID12078	butaperazine	M+Na	C24H31N3OS	86.1862	http://nonlinear.com/redirect/outbound?p=chemspider&param=12078
8.39_225.1483m/z	CSID4444115	Blumenol A	M+H	C13H20O3	89.4396	http://nonlinear.com/redirect/outbound?p=chemspider&param=4444115
8.43_385.1387m/z	CSID9524553	4-O-(6-O-Acetyl-alpha-D-glucopyranosyl)-D-glucopyranose	M+H	C14H24O12	92.8343	http://nonlinear.com/redirect/outbound?p=chemspider&param=9524553
8.84_470.2275m/z	CSID391396	S-Decyl GSH	M+Na	C20H37N3O6S	85.2893	http://nonlinear.com/redirect/outbound?p=chemspider&param=391396
8.93_764.9415m/z	CSID9334122	fluopicolide	2M+H	C14H8Cl3F3N2O	37.5776	http://nonlinear.com/redirect/outbound?p=chemspider&param=9334122
8.15_432.2120m/z	CSID12078	butaperazine	M+Na	C24H31N3OS	85.5758	http://nonlinear.com/redirect/outbound?p=chemspider&param=12078
19.05_338.3413m/z	112-84-5	13-Docosenamide, (Z)-	M+H	C22H43NO	91.2568	http://nonlinear.com/redirect/outbound?p=cas&param=112845

## Sheet: Negative ion mode
Negative ion mode
Compound	Accepted Compound ID	Accepted Description	Adducts	Formula	Isotope Similarity	Compound Link
8.05_386.1176n	CSID4444179	(2E)-3-[4-(beta-D-Glucopyranosyloxy)-3,5-dimethoxyphenyl]acrylic acid	M-H, M+FA-H, 2M-H	C17H22O10	98.5795	http://nonlinear.com/redirect/outbound?p=chemspider&param=4444179
1.28_301.0303n	CSID137579	2-[(3,5-Dichlorophenyl)carbamoyl]-1,2-dimethylcyclopropanecarboxylic acid	M-H, M+FA-H, 2M-H	C13H13Cl2NO3	56.3061	http://nonlinear.com/redirect/outbound?p=chemspider&param=137579
1.03_432.0747n	CSID30791384	4-Aminoanhydrochlortetracycline	M-H, M+FA-H	C20H17ClN2O7	87.2275	http://nonlinear.com/redirect/outbound?p=chemspider&param=30791384
8.76_612.1238n	CSID552192	CefPiramide	M-H, M+FA-H	C25H24N8O7S2	81.2938	http://nonlinear.com/redirect/outbound?p=chemspider&param=552192
10.57_346.2097n	CSID389584	11,17-Dihydroxypregn-4-ene-3,20-dione	M-H2O-H, M-H	C21H30O4	89.5938	http://nonlinear.com/redirect/outbound?p=chemspider&param=389584
10.83_196.0908n	CSID4447694	stilben-4-ol	M+FA-H, 2M-H	C14H12O	98.3494	http://nonlinear.com/redirect/outbound?p=chemspider&param=4447694
7.29_420.1218n	CSID391591	Secogalioside	M-H2O-H, M-H	C17H24O12	95.4026	http://nonlinear.com/redirect/outbound?p=chemspider&param=391591
10.84_324.1450n	CSID4480	oxyphenbutazone	M-H, 2M-H	C19H20N2O3	87.804	http://nonlinear.com/redirect/outbound?p=chemspider&param=4480
7.39_412.1623n	CSID54702	A 3508 HCl	M-H, M+FA-H	C22H24ClN4O2	68.0133	http://nonlinear.com/redirect/outbound?p=chemspider&param=54702
4.26_179.0431n	CSID10277	181594	M-H, 2M-H	C6H5N5O2	95.334	http://nonlinear.com/redirect/outbound?p=chemspider&param=10277
9.06_645.1467n	CSID40204	cefoperazonum [INN_la]	M-H, M+FA-H	C25H27N9O8S2	80.9683	http://nonlinear.com/redirect/outbound?p=chemspider&param=40204
1.44_174.0039n	CSID12267	MFCD00058970	M+FA-H, 2M-H	C6H7O4P	97.8281	http://nonlinear.com/redirect/outbound?p=chemspider&param=12267
10.15_328.1993n	CSID62024	Nomegestrol	M-H, M+FA-H	C21H28O3	89.8168	http://nonlinear.com/redirect/outbound?p=chemspider&param=62024
8.74_522.1352n	CSID4445090	Iridin	M-H2O-H, M-H	C24H26O13	88.8097	http://nonlinear.com/redirect/outbound?p=chemspider&param=4445090
12.81_436.2333n	CSID30792071	(3S,9S,14aR)-3,6-Dimethyl-9-{6-[(2S)-2-oxiranyl]-6-oxohexyl}decahydropyrrolo[1,2-a][1,4,7,10]tetraazacyclododecine-1,4,7,10-tetrone	M-H, M+FA-H	C21H32N4O6	92.8383	http://nonlinear.com/redirect/outbound?p=chemspider&param=30792071
10.02_188.1257n	CSID117259	Tilarginine	M-H, 2M-H	C7H16N4O2	92.7082	http://nonlinear.com/redirect/outbound?p=chemspider&param=117259
8.32_247.1223n	CSID4445085	fagaramide	M-H, 2M-H	C14H17NO3	91.1384	http://nonlinear.com/redirect/outbound?p=chemspider&param=4445085
7.49_708.1009n	CSID21865574	pGpG	M-H, M+FA-H	C20H26N10O15P2	89.1382	http://nonlinear.com/redirect/outbound?p=chemspider&param=21865574
9.48_478.2048n	CSID30791666	Kanokoside B	M-H, M+FA-H	C21H34O12	89.521	http://nonlinear.com/redirect/outbound?p=chemspider&param=30791666
9.48_512.2085n	CSID5293493	Nalfurafine hydrochloride	M-H, M+FA-H	C28H32ClN2O5	67.6481	http://nonlinear.com/redirect/outbound?p=chemspider&param=5293493
8.16_209.0531n	CSID144975	MS3119000	M-H2O-H, 2M-H	C6H11ClN3O3	74.1314	http://nonlinear.com/redirect/outbound?p=chemspider&param=144975
9.88_600.2278n	CSID4677998	(4R,4aR,7aR,12bS)-9-methoxy-3-methyl-1,2,4,4a,5,6,7a,13-octahydro-4,12-methanobenzofuro[3,2-e]isoquinoline-7-one;(2R,3R)-2,3-dihydroxybutanedioic acid;N-(4-hydroxyphenyl)acetamide	M-H2O-H, M+FA-H	C30H36N2O11	96.5909	http://nonlinear.com/redirect/outbound?p=chemspider&param=4677998
8.22_460.1275n	CSID9736448	Apremilast	M-H, 2M-H	C22H24N2O7S	90.5423	http://nonlinear.com/redirect/outbound?p=chemspider&param=9736448
11.26_287.2001m/z	CSID8461834	11?-hydroxyandrosterone	M-H2O-H	C19H30O3	89.564	http://nonlinear.com/redirect/outbound?p=chemspider&param=8461834
11.48_329.2074m/z	CSID8150657	(3E,5S,6S,7S,9R,11E,13E,15S,16R)-16-Ethyl-6-hydroxy-5,7,9,15-tetramethyloxacyclohexadeca-3,11,13-triene-2,10-dione	M-H2O-H	C21H32O4	89.0296	http://nonlinear.com/redirect/outbound?p=chemspider&param=8150657
11.44_239.1097m/z	CSID13142	3442	M-H	C16H16O2	91.1698	http://nonlinear.com/redirect/outbound?p=chemspider&param=13142
10.65_395.1835m/z	CSID150080	disofenin	M+FA-H	C18H26N2O5	90.0683	http://nonlinear.com/redirect/outbound?p=chemspider&param=150080
10.65_325.1761m/z	CSID10128336	Moxestrol	M-H	C21H26O3	92.5771	http://nonlinear.com/redirect/outbound?p=chemspider&param=10128336
10.74_295.1681m/z	CSID70377	Rivastigmine	M+FA-H	C14H22N2O2	95.004	http://nonlinear.com/redirect/outbound?p=chemspider&param=70377
11.38_578.2675m/z	777841-55-1	o-Hydroxyatorvastatin-d5	M-H	C33H30D5FN2O6	87.8177	http://nonlinear.com/redirect/outbound?p=cas&param=777841551
10.83_367.1606m/z	CSID2206	Veronal	2M-H	C8H12N2O3	95.5006	http://nonlinear.com/redirect/outbound?p=chemspider&param=2206
11.38_283.1319m/z	CSID390560	Allogibberic acid	M-H	C18H20O3	90.5074	http://nonlinear.com/redirect/outbound?p=chemspider&param=390560
11.31_257.1552m/z	CSID23215724	Cicutoxin	M-H	C17H22O2	94.4046	http://nonlinear.com/redirect/outbound?p=chemspider&param=23215724
10.84_345.1177m/z	CSID140088	Salidroside	M+FA-H	C14H20O7	95.8677	http://nonlinear.com/redirect/outbound?p=chemspider&param=140088
10.89_405.2176m/z	CSID10128409	J0M6J777WB	M-H2O-H	C23H37O5P	94.1601	http://nonlinear.com/redirect/outbound?p=chemspider&param=10128409
11.13_309.1818m/z	CSID4954822	(Z)-11beta,21-Dihydroxypregna-1,4,17(20)-trien-3-one	M-H2O-H	C21H28O3	96.5393	http://nonlinear.com/redirect/outbound?p=chemspider&param=4954822
11.12_185.1028m/z	CSID390183	(+)-gamma-Hydroxy-L-homoarginine	M-H2O-H	C7H16N4O3	97.6281	http://nonlinear.com/redirect/outbound?p=chemspider&param=390183
10.90_283.1328m/z	CSID390560	Allogibberic acid	M-H	C18H20O3	89.9474	http://nonlinear.com/redirect/outbound?p=chemspider&param=390560
10.90_393.1730m/z	CSID5293220	1-Methyl-N-[(1R,5S)-9-methyl-9-azabicyclo[3.3.1]non-3-yl]-1H-indazole-3-carboxamide hydrochloride (1:1)	M+FA-H	C18H24ClN4O	86.6833	http://nonlinear.com/redirect/outbound?p=chemspider&param=5293220
10.92_227.1105m/z	CSID393816	N~2~-(2-Carboxyethyl)-L-arginine	M-H2O-H	C9H18N4O4	97.8511	http://nonlinear.com/redirect/outbound?p=chemspider&param=393816
11.07_309.1249m/z	CSID139676	Aplindore	M-H	C18H18N2O3	88.059	http://nonlinear.com/redirect/outbound?p=chemspider&param=139676
11.23_355.1830m/z	CSID21864898	Streptamine	2M-H	C6H14N2O4	92.5394	http://nonlinear.com/redirect/outbound?p=chemspider&param=21864898
10.62_315.0262m/z	CSID5137	Sulfamethizole	M+FA-H	C9H10N4O2S2	90.6149	http://nonlinear.com/redirect/outbound?p=chemspider&param=5137
10.47_271.0397m/z	CSID390087	7-ACA	M-H	C10H12N2O5S	91.6676	http://nonlinear.com/redirect/outbound?p=chemspider&param=390087
10.52_295.1681m/z	CSID142125	3-Hydroxylidocaine	M+FA-H	C14H22N2O2	95.7379	http://nonlinear.com/redirect/outbound?p=chemspider&param=142125
9.67_533.1265m/z	CSID5151	Sulfafurazole	2M-H	C11H13N3O3S	93.0092	http://nonlinear.com/redirect/outbound?p=chemspider&param=5151
9.67_601.1094m/z	CSID13148707	MFCD21363372	2M-H	C8H16NO9P	89.0155	http://nonlinear.com/redirect/outbound?p=chemspider&param=13148707
9.67_549.1200m/z	CSID391371	3-beta-D-glucopyranuronosyloxy-5-methylisoxazole	2M-H	C10H13NO8	91.8313	http://nonlinear.com/redirect/outbound?p=chemspider&param=391371
9.69_287.0335m/z	CSID4445324	Kinobscurinone	M-H2O-H	C18H10O5	96.3356	http://nonlinear.com/redirect/outbound?p=chemspider&param=4445324
9.74_658.2303m/z	CSID85119	clemizole penicillin	M-H	C35H38ClN5O4S	47.8039	http://nonlinear.com/redirect/outbound?p=chemspider&param=85119
9.80_582.2186m/z	CSID19900025	Crenolanib besylate	M-H2O-H	C32H35N5O5S	86.8375	http://nonlinear.com/redirect/outbound?p=chemspider&param=19900025
9.87_473.2391m/z	CSID4444915	nummularine F	M+FA-H	C23H32N4O4	85.9938	http://nonlinear.com/redirect/outbound?p=chemspider&param=4444915
9.88_801.2956m/z	CSID3290	fominoben	2M-H	C21H24ClN3O3	72.3882	http://nonlinear.com/redirect/outbound?p=chemspider&param=3290
9.95_303.1939m/z	CSID90945	rapanone	M-H2O-H	C19H30O4	93.5743	http://nonlinear.com/redirect/outbound?p=chemspider&param=90945
9.98_259.1707m/z	CSID8715968	Panaxytriol	M-H2O-H	C17H26O3	88.9073	http://nonlinear.com/redirect/outbound?p=chemspider&param=8715968
9.98_504.1210m/z	CSID2298565	Idoxifene	M-H2O-H	C28H30INO	84.2127	http://nonlinear.com/redirect/outbound?p=chemspider&param=2298565
10.01_315.1678m/z	CSID4753	Proglumide	M-H2O-H	C18H26N2O4	97.3017	http://nonlinear.com/redirect/outbound?p=chemspider&param=4753
10.05_631.2320m/z	CSID391537	Cyclo[D-alpha-aspartyl-L-prolyl-(2S)-2-(2-thienyl)glycyl-L-leucyl-D-tryptophyl]	M-H2O-H	C32H38N6O7S	86.9246	http://nonlinear.com/redirect/outbound?p=chemspider&param=391537
10.60_321.1221m/z	CSID160712	N(2),N(5)-dibenzoyl-L-ornithine	M-H2O-H	C19H20N2O4	89.6515	http://nonlinear.com/redirect/outbound?p=chemspider&param=160712
10.09_272.1652m/z	CSID4445371	Pecilocin	M-H2O-H	C17H25NO3	91.5179	http://nonlinear.com/redirect/outbound?p=chemspider&param=4445371
10.14_301.1780m/z	CSID388627	testolic acid	M-H2O-H	C19H28O4	89.342	http://nonlinear.com/redirect/outbound?p=chemspider&param=388627
10.19_785.3012m/z	CSID2298495	Levofloxacin	M+FA-H	C36H42F2N6O9	97.8647	http://nonlinear.com/redirect/outbound?p=chemspider&param=2298495
10.19_807.2815m/z	CSID155882	Mallotophenone	2M-H	C21H24O8	82.0905	http://nonlinear.com/redirect/outbound?p=chemspider&param=155882
10.19_801.2944m/z	CSID3290	fominoben	2M-H	C21H24ClN3O3	61.8944	http://nonlinear.com/redirect/outbound?p=chemspider&param=3290
10.22_735.2373m/z	CSID283595	5'-Demethoxydeoxypodophyllotoxin	2M-H	C21H20O6	92.0907	http://nonlinear.com/redirect/outbound?p=chemspider&param=283595
10.26_255.1397m/z	CSID14881	Carbestrol	M-H2O-H	C17H22O3	92.3295	http://nonlinear.com/redirect/outbound?p=chemspider&param=14881
10.28_274.1443m/z	CSID391834	Epinorlycoramine	M-H	C16H21NO3	90.8602	http://nonlinear.com/redirect/outbound?p=chemspider&param=391834
10.31_815.3100m/z	CSID5293019	montirelin	2M-H	C17H24N6O4S	79.2911	http://nonlinear.com/redirect/outbound?p=chemspider&param=5293019
10.35_309.1464m/z	CSID4445108	Subaphyllin	M+FA-H	C14H20N2O3	95.5719	http://nonlinear.com/redirect/outbound?p=chemspider&param=4445108
10.42_365.1460m/z	CSID113157	2,6-diamino-4-hydroxy-5-(N-methylformamido)pyrimidine	2M-H	C6H9N5O2	96.6752	http://nonlinear.com/redirect/outbound?p=chemspider&param=113157
10.44_367.1606m/z	CSID2206	Veronal	2M-H	C8H12N2O3	97.5269	http://nonlinear.com/redirect/outbound?p=chemspider&param=2206
10.44_389.1416m/z	CSID79111	Loganin	M-H	C17H26O10	98.5623	http://nonlinear.com/redirect/outbound?p=chemspider&param=79111
11.54_215.1479m/z	CSID390844	Tetradymol	M-H2O-H	C15H22O2	90.7288	http://nonlinear.com/redirect/outbound?p=chemspider&param=390844
10.14_289.0851m/z	CSID4807442	Indicaxanthin	M-H2O-H	C14H16N2O6	94.4157	http://nonlinear.com/redirect/outbound?p=chemspider&param=4807442
11.54_285.1844m/z	CSID10128447	11?-hydroxytestosterone	M-H2O-H	C19H28O3	90.0694	http://nonlinear.com/redirect/outbound?p=chemspider&param=10128447
11.78_353.2054m/z	CSID4472	Oxybuprocaine	M+FA-H	C17H28N2O3	92.0413	http://nonlinear.com/redirect/outbound?p=chemspider&param=4472
11.62_393.1720m/z	CSID29046	Triamcinolone	M-H	C21H27FO6	88.5047	http://nonlinear.com/redirect/outbound?p=chemspider&param=29046
13.93_281.1900m/z	CSID21866022	(3S)-3-Hydroxyretinal	M-H2O-H	C20H28O2	91.2579	http://nonlinear.com/redirect/outbound?p=chemspider&param=21866022
14.14_538.2752m/z	CSID2339128	Apramycin	M-H	C21H41N5O11	93.4204	http://nonlinear.com/redirect/outbound?p=chemspider&param=2339128
14.24_546.2794m/z	652149-09-2	1-(5Z,8Z,11Z,14Z-Eicosatetraenoyl)-sn-glycero-3-phosphoethanolamine	M+FA-H	C25H44NO7P	91.3251	http://nonlinear.com/redirect/outbound?p=cas&param=652149092
14.39_553.2443m/z	CSID389444	MQPA	M+FA-H	C23H36N6O5S	85.5845	http://nonlinear.com/redirect/outbound?p=chemspider&param=389444
14.57_476.2421m/z	CSID4572348	949521	M-H	C29H35NO5	85.808	http://nonlinear.com/redirect/outbound?p=chemspider&param=4572348
14.77_590.3035m/z	CSID3271	fluphenazine depot	M-H	C32H44F3N3O2S	83.08	http://nonlinear.com/redirect/outbound?p=chemspider&param=3271
14.80_640.3008m/z	CSID58524	1-(3-(N-a-Benzyloxycarbonyl-L-asparaginyl)amino-2-hydroxy-4-phenylbutyryl)-N-tert-butyl-L-prolinamide	M+FA-H	C31H41N5O7	86.645	http://nonlinear.com/redirect/outbound?p=chemspider&param=58524
14.84_540.2906m/z	CSID30791592	Antibiotic JI-20B	M+FA-H	C20H41N5O9	94.3908	http://nonlinear.com/redirect/outbound?p=chemspider&param=30791592
15.07_452.2438m/z	CSID8202512	(2S,3R,3aR,4aS,4bS,6aS,12bS,12cR,14aS)-2-(2-Hydroxy-2-propanyl)-12b,12c-dimethyl-3,3a,5,6,6a,7,12,12b,12c,13,14,14a-dodecahydro-2H,4bH-oxireno[4',4a']chromeno[5',6':6,7]indeno[1,2-b]indole-3,4b-diol	M-H	C27H35NO5	86.4809	http://nonlinear.com/redirect/outbound?p=chemspider&param=8202512
15.10_640.3008m/z	CSID58524	1-(3-(N-a-Benzyloxycarbonyl-L-asparaginyl)amino-2-hydroxy-4-phenylbutyryl)-N-tert-butyl-L-prolinamide	M+FA-H	C31H41N5O7	87.7897	http://nonlinear.com/redirect/outbound?p=chemspider&param=58524
15.15_540.2908m/z	CSID30791592	Antibiotic JI-20B	M+FA-H	C20H41N5O9	93.3037	http://nonlinear.com/redirect/outbound?p=chemspider&param=30791592
15.15_480.2723m/z	CSID447456	ANTIBIOTIC JI-20A	M-H	C19H39N5O9	94.4726	http://nonlinear.com/redirect/outbound?p=chemspider&param=447456
15.19_291.1736m/z	CSID8216634	Altrenogest	M-H2O-H	C21H26O2	90.1292	http://nonlinear.com/redirect/outbound?p=chemspider&param=8216634
15.26_269.1909m/z	CSID10128395	17beta-Methylestra-1,3,5(10)-trien-3-ol	M-H	C19H26O	89.9604	http://nonlinear.com/redirect/outbound?p=chemspider&param=10128395
13.89_381.1962m/z	CSID30791533	Istamycin KL1	M+FA-H	C13H28N4O6	97.5514	http://nonlinear.com/redirect/outbound?p=chemspider&param=30791533
15.30_506.2876m/z	119786-67-3	1-Octadecanoyl-sn-glycero-3-phosphoserine	M-H2O-H	C24H48NO9P	89.8055	http://nonlinear.com/redirect/outbound?p=cas&param=119786673
15.39_295.2045m/z	CSID24547	CBD	M-H2O-H	C21H30O2	91.1926	http://nonlinear.com/redirect/outbound?p=chemspider&param=24547
15.50_957.5297m/z	CSID4470791	Cytochalasin B	2M-H	C29H37NO5	94.9889	http://nonlinear.com/redirect/outbound?p=chemspider&param=4470791
15.51_546.2407m/z	CSID19970299	Gentamicin C1a sulfate	M-H	C19H41N5O11S	88.3834	http://nonlinear.com/redirect/outbound?p=chemspider&param=19970299
15.54_478.2579m/z	CSID391393	Methyl N-formylnorleucylleucylphenylalaninate	M+FA-H	C23H35N3O5	89.7503	http://nonlinear.com/redirect/outbound?p=chemspider&param=391393
15.55_436.2500m/z	CSID4450416	Fenretinide	M+FA-H	C26H33NO2	85.6944	http://nonlinear.com/redirect/outbound?p=chemspider&param=4450416
15.61_566.3049m/z	CSID57718	Nelfinavir	M-H	C32H45N3O4S	81.1117	http://nonlinear.com/redirect/outbound?p=chemspider&param=57718
15.61_526.3120m/z	CSID8004050	Gemcitabine elaidate	M-H	C27H43F2N3O5	88.7275	http://nonlinear.com/redirect/outbound?p=chemspider&param=8004050
15.61_583.2938m/z	CSID9701482	Ulimorelin	M+FA-H	C30H39FN4O4	86.143	http://nonlinear.com/redirect/outbound?p=chemspider&param=9701482
15.76_311.1447m/z	CSID390557	BORRELINE	M+FA-H	C17H18N2O	90.2065	http://nonlinear.com/redirect/outbound?p=chemspider&param=390557
15.93_445.2022m/z	CSID24714	tiletamine	2M-H	C12H17NOS	95.4432	http://nonlinear.com/redirect/outbound?p=chemspider&param=24714
15.97_513.1852m/z	CSID28528375	Oprozomib	M-H2O-H	C25H32N4O7S	79.6055	http://nonlinear.com/redirect/outbound?p=chemspider&param=28528375
16.59_116.9176m/z	CSID22914	Monopotassium phosphate	M-H2O-H	H2KO4P	87.9724	http://nonlinear.com/redirect/outbound?p=chemspider&param=22914
16.81_483.2364m/z	CSID170645	Yazumycin A	M-H2O-H	C19H34N8O8	92.6912	http://nonlinear.com/redirect/outbound?p=chemspider&param=170645
17.07_275.1799m/z	CSID390904	Carolinianine	M-H	C16H24N2O2	94.1396	http://nonlinear.com/redirect/outbound?p=chemspider&param=390904
15.33_566.3050m/z	CSID57718	Nelfinavir	M-H	C32H45N3O4S	80.8432	http://nonlinear.com/redirect/outbound?p=chemspider&param=57718
13.87_313.2139m/z	CSID211314	11alpha,17beta-Dihydroxy-2alpha,17-dimethylandrost-4-en-3-one	M-H2O-H	C21H32O3	70.8148	http://nonlinear.com/redirect/outbound?p=chemspider&param=211314
13.82_579.2631m/z	CSID4944627	Rupintrivir	M-H2O-H	C31H39FN4O7	85.0469	http://nonlinear.com/redirect/outbound?p=chemspider&param=4944627
13.82_502.2563m/z	CSID136040	ORMELOXIFENE	M+FA-H	C30H35NO3	89.6265	http://nonlinear.com/redirect/outbound?p=chemspider&param=136040
11.73_325.1763m/z	CSID3905	mefexamide	M+FA-H	C15H24N2O3	95.7187	http://nonlinear.com/redirect/outbound?p=chemspider&param=3905
9.64_563.1349m/z	CSID176798	RAZAXABAN HYDROCHLORIDE	M-H	C24H20ClF4N8O2	68.5013	http://nonlinear.com/redirect/outbound?p=chemspider&param=176798
11.82_297.1838m/z	CSID4515523	5,6-EPOXYTRETINOIN	M-H2O-H	C20H28O3	93.5816	http://nonlinear.com/redirect/outbound?p=chemspider&param=4515523
11.94_213.1322m/z	CSID390699	alpha-cyclocostunolide	M-H2O-H	C15H20O2	97.8948	http://nonlinear.com/redirect/outbound?p=chemspider&param=390699
12.17_351.1669m/z	CSID30777179	feruloylagmatine	M+FA-H	C15H22N4O3	94.8492	http://nonlinear.com/redirect/outbound?p=chemspider&param=30777179
12.24_307.1670m/z	CSID30791151	2-Hydroxy-5,6-didehydrospartein-10-one	M+FA-H	C15H22N2O2	96.3459	http://nonlinear.com/redirect/outbound?p=chemspider&param=30791151
12.36_405.1739m/z	CSID17021	ENTSUFON SODIUM	M-H2O-H	C20H33NaO6S	86.8796	http://nonlinear.com/redirect/outbound?p=chemspider&param=17021
12.37_285.1844m/z	CSID391405	N-Acetylleucylleucine	M-H	C14H26N2O4	94.3285	http://nonlinear.com/redirect/outbound?p=chemspider&param=391405
12.44_309.1825m/z	CSID21337818	(13alpha)-13-Hydroxyspartein-2-one	M+FA-H	C15H24N2O2	97.3855	http://nonlinear.com/redirect/outbound?p=chemspider&param=21337818
12.54_381.2006m/z	CSID30791533	Istamycin KL1	M+FA-H	C13H28N4O6	68.0591	http://nonlinear.com/redirect/outbound?p=chemspider&param=30791533
12.59_337.1521m/z	CSID10994	Hexamine	M+FA-H	C14H20N4O3	94.5809	http://nonlinear.com/redirect/outbound?p=chemspider&param=10994
12.65_359.2521m/z	CSID61963	Rilmenidine	2M-H	C10H16N2O	94.2936	http://nonlinear.com/redirect/outbound?p=chemspider&param=61963
12.91_285.1846m/z	CSID10128444	9-DEHYDROTESTOSTERONE	M-H	C19H26O2	89.2485	http://nonlinear.com/redirect/outbound?p=chemspider&param=10128444
13.02_372.1715m/z	CSID8632801	Ondelopran	M-H	C20H24FN3O3	91.0702	http://nonlinear.com/redirect/outbound?p=chemspider&param=8632801
13.03_287.2002m/z	CSID8461834	11?-hydroxyandrosterone	M-H2O-H	C19H30O3	89.7235	http://nonlinear.com/redirect/outbound?p=chemspider&param=8461834
13.03_355.1825m/z	CSID21864898	Streptamine	2M-H	C6H14N2O4	93.4439	http://nonlinear.com/redirect/outbound?p=chemspider&param=21864898
13.12_636.2702m/z	CSID8028321	CP 424391-18	M-H2O-H	C32H41N5O10	84.1361	http://nonlinear.com/redirect/outbound?p=chemspider&param=8028321
13.80_732.4309m/z	CSID64388	Flurithromycin	M-H2O-H	C37H66FNO13	89.0351	http://nonlinear.com/redirect/outbound?p=chemspider&param=64388
13.80_562.2738m/z	CSID388876	N-[5-Amino-2-({3-amino-6-[(4-amino-4-deoxyhexopyranosyl)oxy]-8-hydroxy-7-(methylamino)octahydropyrano[3,2-b]pyran-2-yl}oxy)-3,4-dihydroxycyclohexyl]acetamide	M-H2O-H	C23H43N5O12	91.2586	http://nonlinear.com/redirect/outbound?p=chemspider&param=388876
13.79_991.5125m/z	CSID10252400	(3beta,6alpha,9beta,16beta,20R,24S)-25-(beta-D-Glucopyranosyloxy)-6,16-dihydroxy-20,24-epoxy-9,19-cyclolanostan-3-yl 2-O-[(2S,3R,4R)-3,4-dihydroxy-4-(hydroxymethyl)tetrahydro-2-furanyl]-beta-D-glucopy ranoside	M+FA-H	C47H78O19	88.1667	http://nonlinear.com/redirect/outbound?p=chemspider&param=10252400
13.73_542.2096m/z	CSID391771	Validamycin A	M+FA-H	C20H35NO13	91.6695	http://nonlinear.com/redirect/outbound?p=chemspider&param=391771
13.63_241.1616m/z	CSID9283219	(8E,10E,12S)-8,10-Heptadecadiene-4,6-diyne-1,12-diol	M-H2O-H	C17H24O2	91.9279	http://nonlinear.com/redirect/outbound?p=chemspider&param=9283219
13.59_512.2613m/z	CSID33377	Tobramycin	M+FA-H	C18H37N5O9	94.9874	http://nonlinear.com/redirect/outbound?p=chemspider&param=33377
11.61_349.1516m/z	CSID130735	Balfourodinine	M+FA-H	C17H22NO4+	93.0988	http://nonlinear.com/redirect/outbound?p=chemspider&param=130735
13.58_502.2562m/z	CSID136040	ORMELOXIFENE	M+FA-H	C30H35NO3	85.9419	http://nonlinear.com/redirect/outbound?p=chemspider&param=136040
13.45_285.1848m/z	CSID10128404	16-?-methyl-16-?-hydroxy-19-nortestosterone	M-H2O-H	C19H28O3	89.2898	http://nonlinear.com/redirect/outbound?p=chemspider&param=10128404
13.43_353.1669m/z	CSID389594	N~6~-{5-[(4S)-2-Oxohexahydro-1H-thieno[3,4-d]imidazol-4-yl]pentanoyl}-L-lysine	M-H2O-H	C16H28N4O4S	89.0858	http://nonlinear.com/redirect/outbound?p=chemspider&param=389594
13.42_636.2699m/z	CSID8028321	CP 424391-18	M-H2O-H	C32H41N5O10	86.2387	http://nonlinear.com/redirect/outbound?p=chemspider&param=8028321
13.32_512.2612m/z	CSID33377	Tobramycin	M+FA-H	C18H37N5O9	93.0587	http://nonlinear.com/redirect/outbound?p=chemspider&param=33377
13.32_309.1828m/z	CSID62024	Nomegestrol	M-H2O-H	C21H28O3	91.101	http://nonlinear.com/redirect/outbound?p=chemspider&param=62024
13.25_570.2632m/z	CSID388958	N(6')-acetylkanamycin B	M+FA-H	C20H39N5O11	94.2043	http://nonlinear.com/redirect/outbound?p=chemspider&param=388958
13.56_562.2739m/z	CSID388876	N-[5-Amino-2-({3-amino-6-[(4-amino-4-deoxyhexopyranosyl)oxy]-8-hydroxy-7-(methylamino)octahydropyrano[3,2-b]pyran-2-yl}oxy)-3,4-dihydroxycyclohexyl]acetamide	M-H2O-H	C23H43N5O12	90.6623	http://nonlinear.com/redirect/outbound?p=chemspider&param=388876
9.63_628.2213m/z	CSID143391	2M105305SU	M-H2O-H	C40H38ClNO5	64.2305	http://nonlinear.com/redirect/outbound?p=chemspider&param=143391
9.52_519.1114m/z	CSID4918614	CEFATRIZINE PROPYLENE GLYCOLATE	M-H2O-H	C21H26N6O7S2	82.8818	http://nonlinear.com/redirect/outbound?p=chemspider&param=4918614
9.60_531.1109m/z	CSID4445345	biochanin A 7-O-(6-O-malonyl-beta-D-glucoside)	M-H	C25H24O13	89.1483	http://nonlinear.com/redirect/outbound?p=chemspider&param=4445345
6.63_180.9991m/z	CSID7631	proxan	M+FA-H	C4H8OS2	90.2564	http://nonlinear.com/redirect/outbound?p=chemspider&param=7631
6.85_593.1075m/z	CSID552192	CefPiramide	M-H2O-H	C25H24N8O7S2	84.3564	http://nonlinear.com/redirect/outbound?p=chemspider&param=552192
7.02_401.0785m/z	CSID389278	4-PHOSPHOPANTOTHENOYLCYSTEINE	M-H	C12H23N2O9PS	90.2719	http://nonlinear.com/redirect/outbound?p=chemspider&param=389278
7.04_438.0927m/z	CSID414807	rubitecan	M+FA-H	C20H15N3O6	93.1587	http://nonlinear.com/redirect/outbound?p=chemspider&param=414807
7.04_255.0683m/z	CSID16744232	Thiolactomycin	M+FA-H	C11H14O2S	91.5494	http://nonlinear.com/redirect/outbound?p=chemspider&param=16744232
7.04_418.0666m/z	CSID8086637	Alvocidib hydrochloride	M-H2O-H	C21H21Cl2NO5	47.8875	http://nonlinear.com/redirect/outbound?p=chemspider&param=8086637
7.07_464.0954m/z	CSID391783	Myrtillin	M-H	C21H21O12+	91.466	http://nonlinear.com/redirect/outbound?p=chemspider&param=391783
7.07_190.0352m/z	CSID25736	Isosorbide 5-nitrate	M-H	C6H9NO6	96.651	http://nonlinear.com/redirect/outbound?p=chemspider&param=25736
7.12_403.0932m/z	CSID103123	Phosphopantetheine	M+FA-H	C11H23N2O7PS	93.5084	http://nonlinear.com/redirect/outbound?p=chemspider&param=103123
7.14_289.1065m/z	CSID4332	Nifenazone	M-H2O-H	C17H16N4O2	95.3302	http://nonlinear.com/redirect/outbound?p=chemspider&param=4332
7.15_690.1430m/z	CSID40204	cefoperazonum [INN_la]	M+FA-H	C25H27N9O8S2	82.5186	http://nonlinear.com/redirect/outbound?p=chemspider&param=40204
7.26_755.1502m/z	CSID389178	7-Methylguanosine 5'-(dihydrogen phosphate)	2M-H	C11H17N5O8P+	89.3665	http://nonlinear.com/redirect/outbound?p=chemspider&param=389178
7.30_363.0564m/z	CSID11320	XT1925000	2M-H	C7H6N2O4	98.6135	http://nonlinear.com/redirect/outbound?p=chemspider&param=11320
6.62_384.9867m/z	CSID5809	uridine 5鈥?diphosphate	M-H2O-H	C9H14N2O12P2	95.339	http://nonlinear.com/redirect/outbound?p=chemspider&param=5809
7.33_577.1873m/z	CSID24	2-Amino-7,8-dihydroxy-6-(1,2,3-trihydroxypropyl)-5,6,7,8-tetrahydro-4(1H)-pteridinone	2M-H	C9H15N5O6	84.9487	http://nonlinear.com/redirect/outbound?p=chemspider&param=24
7.39_311.1366m/z	CSID312357	IAN	2M-H	C10H8N2	97.1955	http://nonlinear.com/redirect/outbound?p=chemspider&param=312357
7.43_426.1565m/z	CSID8246	Narceine	M-H2O-H	C23H27NO8	86.9779	http://nonlinear.com/redirect/outbound?p=chemspider&param=8246
7.43_450.1171m/z	CSID9306	Bucladesine	M-H2O-H	C18H24N5O8P	92.9989	http://nonlinear.com/redirect/outbound?p=chemspider&param=9306
7.43_431.1584m/z	CSID30791629	Zizybeoside I	M-H	C19H28O11	89.6895	http://nonlinear.com/redirect/outbound?p=chemspider&param=30791629
7.46_639.1105m/z	CSID30790793	1-Methyl-6-phenyl-N-(sulfooxy)-1H-imidazo[4,5-b]pyridin-2-amine	2M-H	C13H12N4O4S	94.7236	http://nonlinear.com/redirect/outbound?p=chemspider&param=30790793
7.46_482.0869m/z	CSID90622	Karakin	M-H	C15H21N3O15	94.8747	http://nonlinear.com/redirect/outbound?p=chemspider&param=90622
7.46_807.1387m/z	CSID145756	arclofenin	2M-H	C19H17ClN2O6	71.5103	http://nonlinear.com/redirect/outbound?p=chemspider&param=145756
7.47_739.1565m/z	CSID570974	Premarin	2M-H	C18H19NaO5S	94.7555	http://nonlinear.com/redirect/outbound?p=chemspider&param=570974
7.50_270.1132m/z	CSID30790992	4-[(Hydroxymethyl)(nitroso)amino]-1-(3-pyridinyl)-1-butanol	M+FA-H	C10H15N3O3	97.9899	http://nonlinear.com/redirect/outbound?p=chemspider&param=30790992
7.53_441.1637m/z	CSID4576478	Benazeprilat	M+FA-H	C22H24N2O5	89.7087	http://nonlinear.com/redirect/outbound?p=chemspider&param=4576478
7.54_941.2952m/z	CSID147665	10-formyldihydrofolic acid	2M-H	C20H21N7O7	85.145	http://nonlinear.com/redirect/outbound?p=chemspider&param=147665
7.69_201.0967m/z	CSID4573625	1D-3-amino-1-guanidino-1,3-dideoxy-scyllo-inositol	M-H2O-H	C7H16N4O4	97.8785	http://nonlinear.com/redirect/outbound?p=chemspider&param=4573625
7.70_441.2013m/z	CSID10136846	Abediterol	M-H2O-H	C25H30F2N2O4	88.2518	http://nonlinear.com/redirect/outbound?p=chemspider&param=10136846
7.37_384.1178m/z	CSID54740	6683	M+FA-H	C13H17N5O6	96.849	http://nonlinear.com/redirect/outbound?p=chemspider&param=54740
6.22_355.0690m/z	CSID16218	Sulfadoxine	M+FA-H	C12H14N4O4S	98.4724	http://nonlinear.com/redirect/outbound?p=chemspider&param=16218
6.18_384.9874m/z	CSID5809	uridine 5鈥?diphosphate	M-H2O-H	C9H14N2O12P2	93.3287	http://nonlinear.com/redirect/outbound?p=chemspider&param=5809
6.16_180.9991m/z	CSID7631	proxan	M+FA-H	C4H8OS2	90.1977	http://nonlinear.com/redirect/outbound?p=chemspider&param=7631
1.07_565.0055m/z	CSID4514859	4967	M-H2O-H	C20H20N6O7S4	70.6737	http://nonlinear.com/redirect/outbound?p=chemspider&param=4514859
1.11_421.0425m/z	CSID4355	7096825	2M-H	C7H5N3O5	98.0557	http://nonlinear.com/redirect/outbound?p=chemspider&param=4355
1.13_448.0788m/z	CSID30791700	1-S-[7-(Methylsulfanyl)-N-(sulfooxy)heptanimidoyl]-1-thio-beta-D-glucopyranose	M-H	C14H27NO9S3	77.4586	http://nonlinear.com/redirect/outbound?p=chemspider&param=30791700
1.17_154.0488m/z	CSID391778	5-Deoxy-5-aminoshikimic acid	M-H2O-H	C7H11NO4	95.1906	http://nonlinear.com/redirect/outbound?p=chemspider&param=391778
1.18_185.0067m/z	CSID389591	1-Oxo-1,2,4-butanetricarboxylic acid	M-H2O-H	C7H8O7	94.8409	http://nonlinear.com/redirect/outbound?p=chemspider&param=389591
1.18_442.0905m/z	CSID51421	brequinar sodium	M+FA-H	C23H14F2NNaO2	79.1033	http://nonlinear.com/redirect/outbound?p=chemspider&param=51421
1.20_307.0902m/z	CSID13186	Dinobuton	M-H2O-H	C14H18N2O7	86.3937	http://nonlinear.com/redirect/outbound?p=chemspider&param=13186
1.21_123.9963m/z	CSID82702	2-Amino-5-chlorophenol	M-H2O-H	C6H6ClNO	71.5873	http://nonlinear.com/redirect/outbound?p=chemspider&param=82702
1.21_286.9552m/z	CSID9975	Dixanthogen	M+FA-H	C6H10O2S4	80.4389	http://nonlinear.com/redirect/outbound?p=chemspider&param=9975
1.25_432.0957m/z	CSID30791363	Methyl [2-({[1-(3-chlorophenyl)-1H-pyrazol-3-yl]oxy}methyl)phenyl]methoxycarbamate	M+FA-H	C19H18ClN3O4	68.9928	http://nonlinear.com/redirect/outbound?p=chemspider&param=30791363
1.27_527.0986m/z	CSID5264730	Furagin	2M-H	C10H8N4O5	98.2876	http://nonlinear.com/redirect/outbound?p=chemspider&param=5264730
1.27_510.1106m/z	CSID182258	Diphenylpiperidinomethyldioxolan iodide	M+FA-H	C22H28INO2	85.7004	http://nonlinear.com/redirect/outbound?p=chemspider&param=182258
1.27_553.1124m/z	6349-98-0	2-Phthalimidoglutaric acid	2M-H	C13H11NO6	91.5505	http://nonlinear.com/redirect/outbound?p=cas&param=6349980
1.28_404.0732m/z	CSID409762	Prinomastat	M-H2O-H	C18H21N3O5S2	80.3239	http://nonlinear.com/redirect/outbound?p=chemspider&param=409762
1.30_541.0773m/z	CSID388976	3,5-Dinitrotyrosine	2M-H	C9H9N3O7	97.5242	http://nonlinear.com/redirect/outbound?p=chemspider&param=388976
1.30_471.0344m/z	CSID4445550	CALCIUM LACTATE MONOHYDRATE	2M-H	C6H12CaO7	88.5849	http://nonlinear.com/redirect/outbound?p=chemspider&param=4445550
1.34_464.0625m/z	CSID389188	2,3-dihydroxybenzoyl 5'-adenylate	M-H2O-H	C17H18N5O10P	93.7874	http://nonlinear.com/redirect/outbound?p=chemspider&param=389188
1.35_101.0152m/z	CSID4418329	noxytiolin	M-H2O-H	C3H8N2OS	90.9707	http://nonlinear.com/redirect/outbound?p=chemspider&param=4418329
1.37_462.0315m/z	CSID391351	2'-deoxy-5-hydroxymethyl-CDP	M+FA-H	C10H17N3O11P2	96.4315	http://nonlinear.com/redirect/outbound?p=chemspider&param=391351
1.38_499.1112m/z	CSID110467	MFCD00237863	2M-H	C8H14N2O5S	91.1687	http://nonlinear.com/redirect/outbound?p=chemspider&param=110467
1.41_188.0408m/z	CSID112321	Tetrazolylglycine	M+FA-H	C3H5N5O2	96.748	http://nonlinear.com/redirect/outbound?p=chemspider&param=112321
1.55_117.0088m/z	CSID39327	eniluracil	M-H2O-H	C6H4N2O2	94.5783	http://nonlinear.com/redirect/outbound?p=chemspider&param=39327
1.69_188.0409m/z	CSID112321	Tetrazolylglycine	M+FA-H	C3H5N5O2	97.818	http://nonlinear.com/redirect/outbound?p=chemspider&param=112321
1.72_337.0872m/z	CSID5826	Ethylenediaminetetraacetic acid	M+FA-H	C10H16N2O8	96.9192	http://nonlinear.com/redirect/outbound?p=chemspider&param=5826
1.83_347.0174m/z	CSID4620	PMSF	2M-H	C7H7FO2S	92.8271	http://nonlinear.com/redirect/outbound?p=chemspider&param=4620
5.27_535.0440m/z	CSID22874	Metoprine	2M-H	C11H10Cl2N4	56.6622	http://nonlinear.com/redirect/outbound?p=chemspider&param=22874
5.39_180.9992m/z	CSID7631	proxan	M+FA-H	C4H8OS2	90.3817	http://nonlinear.com/redirect/outbound?p=chemspider&param=7631
5.55_353.0602m/z	CSID552167	DISODIUM EDTA DIHYDRATE	M-H2O-H	C10H18N2Na2O10	96.2169	http://nonlinear.com/redirect/outbound?p=chemspider&param=552167
5.95_192.0507m/z	CSID89874	O-Acetyl-L-serine	M+FA-H	C5H9NO4	93.2685	http://nonlinear.com/redirect/outbound?p=chemspider&param=89874
7.70_577.1877m/z	CSID24	2-Amino-7,8-dihydroxy-6-(1,2,3-trihydroxypropyl)-5,6,7,8-tetrahydro-4(1H)-pteridinone	2M-H	C9H15N5O6	54.9953	http://nonlinear.com/redirect/outbound?p=chemspider&param=24
7.72_391.1303m/z	CSID94634	SN-38	M-H	C22H20N2O5	89.1875	http://nonlinear.com/redirect/outbound?p=chemspider&param=94634
7.72_436.1901m/z	CSID166204	5-Ribosylparomamine	M-H2O-H	C17H33N3O11	96.2007	http://nonlinear.com/redirect/outbound?p=chemspider&param=166204
7.72_431.1587m/z	CSID30791629	Zizybeoside I	M-H	C19H28O11	88.1047	http://nonlinear.com/redirect/outbound?p=chemspider&param=30791629
8.97_517.0956m/z	CSID22912861	malonylgenistin	M-H	C24H22O13	89.5678	http://nonlinear.com/redirect/outbound?p=chemspider&param=22912861
9.00_353.1329m/z	CSID43576	Iprofenin	M+FA-H	C15H20N2O5	92.6639	http://nonlinear.com/redirect/outbound?p=chemspider&param=43576
9.04_519.1114m/z	CSID4918614	CEFATRIZINE PROPYLENE GLYCOLATE	M-H2O-H	C21H26N6O7S2	84.5728	http://nonlinear.com/redirect/outbound?p=chemspider&param=4918614
9.06_639.1483m/z	CSID392048	Sultamicillin	M+FA-H	C25H30N4O9S2	85.3833	http://nonlinear.com/redirect/outbound?p=chemspider&param=392048
9.06_190.0352m/z	CSID25736	Isosorbide 5-nitrate	M-H	C6H9NO6	98.0888	http://nonlinear.com/redirect/outbound?p=chemspider&param=25736
9.06_385.1102m/z	CSID19951913	Glucuronamide	2M-H	C6H11NO6	92.8867	http://nonlinear.com/redirect/outbound?p=chemspider&param=19951913
9.07_541.1897m/z	CSID391565	Deoxyloganin tetraacetate	M-H	C25H34O13	93.8951	http://nonlinear.com/redirect/outbound?p=chemspider&param=391565
9.08_478.1980m/z	CSID391771	Validamycin A	M-H2O-H	C20H35NO13	96.3757	http://nonlinear.com/redirect/outbound?p=chemspider&param=391771
9.11_769.2188m/z	CSID10128507	4-Oxo-2-phenyl-4H-chromen-3-yl beta-D-glucopyranosyl-(1->2)-beta-D-glucopyranosyl-(1->2)-beta-D-glucopyranoside	M+FA-H	C33H40O18	87.6335	http://nonlinear.com/redirect/outbound?p=chemspider&param=10128507
9.13_312.1569m/z	CSID391197	4-Hydroxy-3-[1-(5-hydroxy-2,6,6-trimethyltetrahydro-2H-pyran-2-yl)ethyl]-2(1H)-quinolinone	M-H2O-H	C19H25NO4	94.2748	http://nonlinear.com/redirect/outbound?p=chemspider&param=391197
9.21_614.2064m/z	CSID8136212	Butamben picrate	M-H	C28H33N5O11	92.71	http://nonlinear.com/redirect/outbound?p=chemspider&param=8136212
9.23_489.2329m/z	CSID389444	MQPA	M-H2O-H	C23H36N6O5S	68.3952	http://nonlinear.com/redirect/outbound?p=chemspider&param=389444
9.24_582.1043m/z	CSID4445208	(2R,4S,5S,8S)-21,24,28-Trihydroxy-7-methoxy-5-methyl-19,26-dioxo-3-oxa-16-azaheptacyclo[15.12.0.0~2,4~.0~2,8~.0~4,15~.0~18,27~.0~20,25~]nonacosa-1(29),6,11,17,20,22,24,27-octaene-9,13-diyne-6-carboxyl ic acid	M+FA-H	C30H19NO9	84.6286	http://nonlinear.com/redirect/outbound?p=chemspider&param=4445208
9.28_549.1196m/z	CSID391371	3-beta-D-glucopyranuronosyloxy-5-methylisoxazole	2M-H	C10H13NO8	96.5653	http://nonlinear.com/redirect/outbound?p=chemspider&param=391371
9.30_339.1310m/z	CSID55939	N-Nitrosoguvacoline	2M-H	C7H10N2O3	99.4385	http://nonlinear.com/redirect/outbound?p=chemspider&param=55939
9.30_323.1455m/z	CSID16736211	Penicillin A	M-H2O-H	C16H26N2O4S	87.6661	http://nonlinear.com/redirect/outbound?p=chemspider&param=16736211
9.30_457.2089m/z	CSID15157	16028	2M-H	C9H16ClN5	72.5735	http://nonlinear.com/redirect/outbound?p=chemspider&param=15157
9.33_644.2150m/z	CSID148922	gf 120918a	M+FA-H	C34H33ClN3O5	69.5451	http://nonlinear.com/redirect/outbound?p=chemspider&param=148922
9.46_501.1024m/z	CSID8089617	malonyldaidzin	M-H	C24H22O12	88.6381	http://nonlinear.com/redirect/outbound?p=chemspider&param=8089617
9.46_517.0967m/z	CSID22912861	malonylgenistin	M-H	C24H22O13	71.5773	http://nonlinear.com/redirect/outbound?p=chemspider&param=22912861
9.46_569.0853m/z	CSID29368161	GDP-4-amino-4,6-dideoxy-alpha-D-mannose	M-H2O-H	C16H26N6O14P2	91.2406	http://nonlinear.com/redirect/outbound?p=chemspider&param=29368161
9.49_503.0871m/z	CSID58575	(鈭?-Epigallocatechin gallate	M+FA-H	C22H18O11	83.4068	http://nonlinear.com/redirect/outbound?p=chemspider&param=58575
9.52_503.1180m/z	CSID393046	FMNH2	M+FA-H	C17H23N4O9P	96.4037	http://nonlinear.com/redirect/outbound?p=chemspider&param=393046
17.68_277.1956m/z	CSID144350	(S)-Supinidine	2M-H	C8H13NO	97.392	http://nonlinear.com/redirect/outbound?p=chemspider&param=144350
9.52_649.0389m/z	CSID5650	2224254	2M-H	C10H16NO5PS2	71.4316	http://nonlinear.com/redirect/outbound?p=chemspider&param=5650
9.53_564.0943m/z	CSID39656	Ceforanide	M+FA-H	C20H21N7O6S2	86.6332	http://nonlinear.com/redirect/outbound?p=chemspider&param=39656
9.55_571.1007m/z	CSID141370	Glycineamide ribonucleotide	2M-H	C7H15N2O8P	82.8147	http://nonlinear.com/redirect/outbound?p=chemspider&param=141370
9.55_651.2568m/z	CSID390123	ABC	M-H2O-H	C28H38N12O6S	91.6864	http://nonlinear.com/redirect/outbound?p=chemspider&param=390123
9.56_295.1086m/z	CSID28528832	L-(1-~11~C)Methionine	2M-H	C4CH11NO2S	92.5455	http://nonlinear.com/redirect/outbound?p=chemspider&param=28528832
8.96_650.2615m/z	CSID30791008	(1S,2E,16Z,18E,20S,21S,22R,23R,24R,25S,28R,29R)-6,8,21,23,28-Pentahydroxy-3,7,16,20,22,24,29-heptamethyl-26-oxa-14-azatetracyclo[23.2.2.1~9,13~.0~5,10~]triaconta-2,5,7,9,12,16,18-heptaene-4,11,15,27,3 0-pentone	M-H	C35H41NO11	93.3869	http://nonlinear.com/redirect/outbound?p=chemspider&param=30791008
9.60_539.0920m/z	CSID28528982	alisertib sodium	M-H2O-H	C27H21ClFN4NaO5	89.7207	http://nonlinear.com/redirect/outbound?p=chemspider&param=28528982
8.91_187.0822m/z	CSID29368117	(3S)-3-hydroxy-L-enduracididine	M-H	C6H12N4O3	97.7621	http://nonlinear.com/redirect/outbound?p=chemspider&param=29368117
8.86_652.1811m/z	CSID23954980	Elagolix sodium	M-H	C32H29F5N3NaO5	91.6723	http://nonlinear.com/redirect/outbound?p=chemspider&param=23954980
7.78_329.0983m/z	CSID30089	Acetylshikonin	M-H	C18H18O6	90.3316	http://nonlinear.com/redirect/outbound?p=chemspider&param=30089
7.79_593.1076m/z	CSID552192	CefPiramide	M-H2O-H	C25H24N8O7S2	81.5827	http://nonlinear.com/redirect/outbound?p=chemspider&param=552192
7.80_377.1523m/z	CSID119203	N-Amidino-L-glutamate	2M-H	C6H11N3O4	96.3243	http://nonlinear.com/redirect/outbound?p=chemspider&param=119203
7.82_431.0648m/z	CSID9651289	Tedizolid Phosphate	M-H2O-H	C17H16FN6O6P	94.6866	http://nonlinear.com/redirect/outbound?p=chemspider&param=9651289
7.83_653.1244m/z	CSID30791845	1-Methyl-3-oxo-4-phenyl-1-azoniabicyclo[2.2.2]octane bromide hydrate (2:2:1)	M+FA-H	C28H38Br2N2O3	19.8846	http://nonlinear.com/redirect/outbound?p=chemspider&param=30791845
7.88_623.1160m/z	CSID391027	Betavulgarin	2M-H	C17H12O6	97.359	http://nonlinear.com/redirect/outbound?p=chemspider&param=391027
8.03_448.1017m/z	CSID390284	Cyanidin-3-glucoside	M-H	C21H21O11+	90.0043	http://nonlinear.com/redirect/outbound?p=chemspider&param=390284
8.03_421.0844m/z	CSID4445547	Sodium 4-Aminosalicylate Dihydrate	2M-H	C7H10NNaO5	93.4846	http://nonlinear.com/redirect/outbound?p=chemspider&param=4445547
8.06_437.1114m/z	CSID389759	macarpine	M+FA-H	C22H18NO6+	91.8022	http://nonlinear.com/redirect/outbound?p=chemspider&param=389759
8.13_165.0417m/z	CSID5341922	L-Xylonic acid	M-H	C5H10O6	98.064	http://nonlinear.com/redirect/outbound?p=chemspider&param=5341922
8.15_551.1624m/z	CSID390250	Ranunculin	2M-H	C11H16O8	89.7306	http://nonlinear.com/redirect/outbound?p=chemspider&param=390250
8.21_411.1241m/z	CSID27057	caroxazone	2M-H	C10H10N2O3	90.9304	http://nonlinear.com/redirect/outbound?p=chemspider&param=27057
8.28_437.1114m/z	CSID389759	macarpine	M+FA-H	C22H18NO6+	91.5896	http://nonlinear.com/redirect/outbound?p=chemspider&param=389759
8.29_500.1027m/z	CSID142162	(1R,2R,3R,4S)-1,3-Diacetoxy-2,4,5,10-tetrahydroxy-2-methyl-9-oxo-2,3,4,9-tetrahydro-1H-benzo[b]fluorene-11-diazonium	M+FA-H	C22H19N2O9+	84.2284	http://nonlinear.com/redirect/outbound?p=chemspider&param=142162
8.31_655.1417m/z	CSID59455	Bergenin	2M-H	C14H16O9	90.6808	http://nonlinear.com/redirect/outbound?p=chemspider&param=59455
8.33_665.2349m/z	hUeVmjgNzz6OCtx	PtdIns-(5)-P1 (1,2-dioctanoyl)	M-H	C25H48O16P2	97.5194
8.38_632.2362m/z	CSID28528992	Dasolampanel etibutil tosylate	M-H	C30H40ClN5O6S	85.9335	http://nonlinear.com/redirect/outbound?p=chemspider&param=28528992
8.39_448.1017m/z	CSID390284	Cyanidin-3-glucoside	M-H	C21H21O11+	90.7102	http://nonlinear.com/redirect/outbound?p=chemspider&param=390284
8.39_477.0676m/z	CSID570935	1-S-[2-(4-Methoxy-1H-indol-3-yl)-N-(sulfooxy)ethanimidoyl]-1-thio-beta-D-glucopyranose	M-H	C17H22N2O10S2	85.8345	http://nonlinear.com/redirect/outbound?p=chemspider&param=570935
8.41_190.0353m/z	CSID25736	Isosorbide 5-nitrate	M-H	C6H9NO6	97.6854	http://nonlinear.com/redirect/outbound?p=chemspider&param=25736
8.41_385.1105m/z	CSID19951913	Glucuronamide	2M-H	C6H11NO6	91.6304	http://nonlinear.com/redirect/outbound?p=chemspider&param=19951913
8.46_519.1113m/z	CSID4918614	CEFATRIZINE PROPYLENE GLYCOLATE	M-H2O-H	C21H26N6O7S2	82.4023	http://nonlinear.com/redirect/outbound?p=chemspider&param=4918614
8.48_641.1636m/z	440081-05-0	Rofecoxib-13C7	2M-H	C[13]7C[12]10H14O4S	91.5917	http://nonlinear.com/redirect/outbound?p=cas&param=440081050
8.51_254.1195m/z	CSID382782	Conflictan	M-H2O-H	C14H18F3NO	92.8753	http://nonlinear.com/redirect/outbound?p=chemspider&param=382782
8.52_417.0505m/z	CSID97126	27USW980DL	M+FA-H	C18H12O9	93.928	http://nonlinear.com/redirect/outbound?p=chemspider&param=97126
8.55_415.1649m/z	CSID141580	L-Kynurenine	2M-H	C10H12N2O3	98.0668	http://nonlinear.com/redirect/outbound?p=chemspider&param=141580
8.57_578.1721m/z	CSID30791249	3'-[(N-Acetyl-L-tyrosyl)amino]-3'-deoxy-N,N-dimethyladenosine 5'-(dihydrogen phosphate)	M-H	C23H30N7O9P	84.2197	http://nonlinear.com/redirect/outbound?p=chemspider&param=30791249
8.65_494.1896m/z	CSID25950417	Encaleret	M-H2O-H	C29H33ClFNO4	70.1267	http://nonlinear.com/redirect/outbound?p=chemspider&param=25950417
8.82_620.2529m/z	CSID30791007	(9E,19E,21Z)-2,11,13,15,17-Pentahydroxy-3,7,12,14,16,18,22-heptamethyl-8,30-dioxa-24-azatetracyclo[23.3.1.1~4,7~.0~5,28~]triaconta-1(28),2,4,9,19,21,25-heptaene-6,23,27,29-tetrone	M-H2O-H	C34H41NO11	92.9456	http://nonlinear.com/redirect/outbound?p=chemspider&param=30791007
8.87_413.0225m/z	CSID141140	Orotidine 5'-monophosphate	M+FA-H	C10H13N2O11P	98.68	http://nonlinear.com/redirect/outbound?p=chemspider&param=141140
19.83_143.0950m/z	CSID10456	(2R)-3-Carboxy-2-hydroxy-N,N,N-trimethyl-1-propanaminium	M-H2O-H	C7H16NO3+	98.4086	http://nonlinear.com/redirect/outbound?p=chemspider&param=10456
